# Supplementary material for: Probing the SELEX Process with Next-Generation Sequencing
Source: PLoS One. 2011 Dec 29;6(12):e29604. doi: 10.1371/journal.pone.0029604 (PMC3248438; doi:10.1371/journal.pone.0029604)
Supplement: Supporting Information S1 — Top100 of Illumina-sequenced library pool (Bank40). (XLS) [file pone.0029604.s001.xls]

## Sheet: round 0
Supporting Information 5. Top100 of Illumina-sequenced library pool (Bank40)
initial pool	678306 reads
rank	absolute count	relative count	clone	analysed as
1	2	0.00000	AAAGGTAGCACCGTTGGGTGTACACGGGACTACACTCCTA
2	2	0.00000	TGCCGGCCTCGCCGAAAACTCCTGGGACAAATGCGAGG
3	2	0.00000	GGGTGAGCACATCTTGGCTTCCTTGATTGGAGACAGTTCC
4	2	0.00000	CGATGATATTATACTAGTGCTGCATACTTAGTATCGCTAC
5	2	0.00000	TAATTAAATTAGTATTGTATGAAGTCACAAGTATACTATT
6	2	0.00000	TTTTTCGAATGTTACGTTCTTTTTGTTTAGCACATTAAGA
7	2	0.00000	TTCATTATCAAGATGCCGAACCGTCCTGCCTGCCAGGCCC
8	2	0.00000	TTGAGGTAGAGGATCGTAGATTTCTCGGGCAGGCATTGT
9	2	0.00000	TTTAGATCCTTTATTTCTATAGATTATCCGGGATTTACAT
10	2	0.00000	ACACGGTAAACTACTATCCTGGAGCGGGCAGTTCGGACTG
11	2	0.00000	CTTCGAGTTGTTCTACGCCCGATTGAAATTTCTGTGTTGT
12	2	0.00000	GGCGTCCAGGGTTCGAGGTCTCCTGACGTTACAGTTAGGC
13	2	0.00000	TCATCATACGTATCTCATTCTTCGCCCAATTCCCGTTTTC
14	2	0.00000	TTTGGTTTGTCCTCCTGGATCTAATGTTCTATATCACGTA
15	2	0.00000	TCATTTGTTATTGACGCTTTCCTCGCACGAGAGTGAGAAA
16	2	0.00000	TATGTGAAGTTCATCCGCGTTTAACGGGGACCAAGCGCCT
17	2	0.00000	TGCCCCAGTTCAATCGGGGCCGTGACTCGTCCTGCTGAGT
18	2	0.00000	TATCACTCTGTCGCGATGCCTAGAAAGCATAGTGTACCCG
19	2	0.00000	ATTGTTAATCTATAAAGCGGTAGACTCACTAATTTCGATG
20	2	0.00000	CATTTTTTAAATTGGGTTTGCCACGTAGTAAATTGTAGTC
21	2	0.00000	AATTTTATATTGCCCCGATATTATAGCAGCCACCTATATG
22	2	0.00000	TGGGATGCCCAGTAGGATTATAATCTTTCTACAAATCCTG
23	2	0.00000	CCTCAGCTTGCGGTTAAATGTTGACATACTGGATAAAGGG
24	2	0.00000	TAGCAGCGAAGCGAGGTCTGACTATTACACACTTGAGCT
25	2	0.00000	CATCATGCCGTTTTGAGTTAAATAGGTACGATCAGATTCC
26	2	0.00000	CAGTGAAGTAATGCTTAAAAACGTTGCATTTATCGTCATT
27	2	0.00000	ATTGTCACATTTTAGTCATTACTGGGGGCAGTCATTTATT
28	2	0.00000	TATTCAAGCCTCTTCGAGCCAAGTTATATAATAAACGTAT
29	2	0.00000	ATGTGACTCCTCCGGGGCCTTTACTTTCGCGTTCAGATTG
30	2	0.00000	AGTTTTCATGCGATTGCGAACCGTTTTGTGGGCTTACGAA
31	2	0.00000	CGAAGCATTCTTCCATTTTTCGTTCAATAATAAACATCCA
32	2	0.00000	CTCAAGGTGTAAGTCTGGGGAACCCTTAGTAGAGGATATC
33	2	0.00000	TTCGGTGTATATCTTGAGAATTCTCATTCAGGTACATGGC
34	2	0.00000	GTATAGTTGATGCTATATGTAGTATAAATTTTTTCTGGAT
35	2	0.00000	GTCATTCGCTTGCAGCTACTCCACTTTCTCTGACGATTGT
36	2	0.00000	GGATGTACCCAGTTTATCATAAGAGCAACCTTTGGATTAA
37	2	0.00000	TATGTCTCTGCATCGAGGTAGTCCATTGGTTTTGTTCGGG
38	2	0.00000	ACAAGGGTTTTTTCTGTTCTTCTACCCTGTCCGAGAACTA
39	2	0.00000	GAGTGGTAAATTGCATAGTTTAATTGTTAATACTCGTAGA
40	2	0.00000	CTATTTCTAAGATGTAGGTAGATACTATTATCTTCACGTA
41	2	0.00000	TGTGGACGCCTATGGTACGCCCAGGCTGAGGGTCCTCAGA
42	2	0.00000	TGCTCTCGAGTCCTCTCCGCTGGAACGCGGCCTTTGCGTC
43	2	0.00000	ATGCAGCACAAGCGATCGCCCTTTCTTTATAATCTAAAGT
44	2	0.00000	TCGTTCAAACCGATTTTTAACATTCTAAATTCTATTTGTT
45	2	0.00000	GATCCGCAGCGGGAAGGGCAAATAGCGAAGTTCAATTTTA
46	2	0.00000	ATATATGCTGTTAATTGCTATTACGCAGACGTCTGGATTA
47	2	0.00000	TTTGCAAAAGCTTACAGAGGCGAAGTCGAGGCAGCTCTTA
48	2	0.00000	TTCTAGTCGAGCTGATCGAGCTCGTAAACATTAAAGTGCG
49	2	0.00000	CGTAAACCCGTACGAAATGACAATTTTAAACCTCTCTTGC
50	2	0.00000	GAGTTATGGAATACAGGTTTACTTATGGGGTTAAAGACGC
51	2	0.00000	TAGTTAAATTAGACATCCCCAATTTTATTCAACGAGATAT
52	2	0.00000	AGTCTACCAACAAGGAAATCTCTCCAATACATGTTCTT
53	2	0.00000	TACCTTTCCATTTTCCTCATCATGCCAATTTAGGATATAG
54	2	0.00000	TTAGACATAGTATTTACGGTTTCTTTACTTTGATGTTATT
55	2	0.00000	GGTTTTCATATGACGGGTTTCCAATATTAGGATTTGTGGT
56	2	0.00000	TTATAAGTTCGTTACATACACTCATGCTCAGATGAACTAA
57	2	0.00000	GGTTAGCTGACGGGTTTCGTCGACAAGGCGCGGGTTGAAG
58	2	0.00000	CCATGGAGTCAAATCAGAACTCCAGCTTTGGAGATTTGAT
59	2	0.00000	TGGTTTATGTACATTGAATCGTACACTCACGTGCATGAGT
60	2	0.00000	CTCCGCCAACTACAAGGCACAGCTCTCCACATCAGCCGGA
61	2	0.00000	ACCTGGCAATAGAAACATGAATATACTATTCTTAGAGAAA
62	2	0.00000	CGAGATTTGCCACGGTAGGCTGAGGGTGCTAGGCCGAGGA
63	2	0.00000	CTTTATAATAATAAGCCGATGGAGGATTATAATTCCTGAG
64	2	0.00000	GTGCTATGTAGAGAGGAAACATTGAAAAAGTCAAGATTTT
65	2	0.00000	ATTGGTGTAAGAACTTAATCGTGTATAGATTATAATCAG
66	2	0.00000	CGGTATATGTTATTTCACGTTTAGTTTTTCTCTTAGGTAT
67	2	0.00000	ATATATTGGTCTCTTGTGCTCGTATGAAGAATGATTTCTA
68	2	0.00000	TCATATTAGCACGCTCATAAAACAGCTTCTCGAGGCCTC
69	2	0.00000	GATTCAGGTATTCTGTACTGTATCATACTCATTCTGACCC
70	2	0.00000	GGCGATCAGCTTCGAAATACGTTATGTAGGACTATACCAC
71	2	0.00000	CCCAGGGGTAGGAACCTGCTTTTTTCTTCTTATTCGTTAA
72	2	0.00000	CGCTCCGGGGTTGCCATGCCAGGAACTCCTGGCCTGGGAA
73	2	0.00000	AAATCTGTGCACACCCTGAATCGTCCGCAATAGTGATAGT
74	2	0.00000	CAGGGTTGTTTGGTTGATAGATAACGTGTATGGTAACAGA
75	2	0.00000	ACGTTAACGCTCATCTGAGCAGTCACTCAAATACCCAAGG
76	2	0.00000	CCCGGGGGGTGTTCTACTCCGCGTCCCCACGTACCAATCC
77	2	0.00000	ATTTACTGACCATTACAGTTAAGGTTAGAGTATTTGACAA
78	2	0.00000	CCGGATCTTGACGGAGGTCTCAACCCCCCACTCCGTCAC
79	2	0.00000	GGAATAGTCTGGTTCTCAGATACTTAACAAGTTGACGTGA
80	2	0.00000	TATTCGTGGGCCTTAAGACCGAGAAGCATTGGGTCAATTA
81	2	0.00000	TCTTGCCCCGTCCGGGCATCTAACACTCCGACTACCTAGG
82	2	0.00000	TTCGAACTAACCCGGAGGGGTTAGAGAGCGCTTTTTCACT
83	2	0.00000	AGGCGTAGATTGTACTGATGTGTTTGGATCTGCATGGACT
84	2	0.00000	TCTTTAATACTTGTTTTTGGAGTCGCTTGATTTACACAAC
85	2	0.00000	ATACTTAACAATTCCGGTTTTTTTTAGACAGAGGCAAT
86	2	0.00000	AGCACCGAGAGAAGCCTCGATTTCATTAGCCACCTTGGCAG
87	2	0.00000	GGACAACTGCGGATCTTAGCAACTTCACGCTTCAGCGAGC
88	2	0.00000	TTTTCAAGGTAGAACCGAATCACGGCGTCTCAAAGACG
89	2	0.00000	GGGTCGCAGACTTTAGAGTTGTCTTTCTTCTGATCCCTCG
90	2	0.00000	TGTCATAAGGACAGTCGAATGTTTGTGCTATACTCTCGTT
91	2	0.00000	TTAGTACTGTCTTATACTATTCCCAAACGGTTACCTTTGT
92	2	0.00000	AGCCGATACCTGTAAGGATTCTCATAACAGTTAATCTGGT
93	2	0.00000	TAAAGCTATGATTTCTTTGCGAGGGATCGTTCGAATCCCT
94	2	0.00000	GATGACGTACATCGTGAATGAACCCTCTGAGCCCGGATCA
95	2	0.00000	GTTTAGTCTATTTGCTAGTACAATATACTGTTTACATGGG
96	2	0.00000	TCGTACGGTGGAAGCCAGACGTCGAGCATTAAACGTGG
97	2	0.00000	TCTAATCTTCTTTATTTGGAAAAATCAGAGGTCTAGGAAG
98	2	0.00000	GATGTCTTCTCTAGACATAGGTTTTTACCAAAAATTAATA
99	2	0.00000	GAGTCCAAGATGATACATTGGGATTAGTTTTTCCAAAGT
100	2	0.00000	CTTTCCCCCGAAAATTTTCTTTAGAAGAATAGCACATCTG

## Sheet: round 1
Supporting Information 5. Top100 of Illumina-sequenced selection round 1
round 1	204388 reads
rank	absolute count	relative count	clone	analysed as
1	7	0.00003	ATCTCCGATTGCCCCACGACGCAGTGGTCGGAGATACTTT	R10#86
2	4	0.00002	CAGGTGATTTGCCACGAGAGTCATACAGTCCTTGTGTGGG
3	2	0.00001	GACGCCAGGGCGTGTGTGCCTGAGATGTCACCAGGGAGTGC
4	2	0.00001	AGTACCTGTCAGAGTAGATTCGCGATGGTATCAAGATGCG
5	2	0.00001	ACGGTTATAGGGAGTCTGTCTGGTTTTGAAGTGGTATCAC
6	2	0.00001	TGGACCTGTCTCGCGGGCGTCTGAATTGTTATTTTTGCCG
7	2	0.00001	GATTCAACGCCGTTTCGGTTTGAACTTAGCCGGGATCCCA
8	2	0.00001	CCACGCTTGGGGACATACCATGAATGGGTATGCTGTCCA
9	2	0.00001	TGTTTCGCCTTGTTCTTGCGGCCTTCCCTCCGAGGGTGAT
10	2	0.00001	GCGCAATCTCTGATCGACCAGGAGGGAGCGAAACATGGTG
11	2	0.00001	GTTATTTTGTAGTCCTTCCAGATAATTTCACTTCCTGTTG
12	2	0.00001	GGCTGGGTACATCGGAAAGGTACTGTCTTACGCTCAGTCC
13	2	0.00001	GAATCCCGCGTGACCAATTACGCTGGATGCCGAGTGCC
14	2	0.00001	CATGGCGCAGTTCGTGGGGCCATGGAGTCTCACGCAGTG
15	2	0.00001	GGGGGGCAACCCACGGGGACGTTAGACAGCCTCGGCTAA
16	2	0.00001	CTGTGCCTGTTTGTCAACATTAGGGATGATTCGGTGACAC
17	2	0.00001	TAATAGCGCTTCCGGTCAGGGCCTTAAAACTGACCGCGGA
18	2	0.00001	ATATGGACCTTTCCCACCACCCACTGTAATCATTCCCGT
19	2	0.00001	AGGCGACACAAGCCGTATGCCCTAACTCGTTACCGTGCCT
20	2	0.00001	TAGTACTTCCCGTTTCTGGGTTTGTAACCTTCCCTCCCGT
21	2	0.00001	TAGACACCCCGAGTTGCCATTCATTTGCATATGCGTTACT
22	2	0.00001	GAGGGTGGCGAGGAAACCGGTTAGTAGGATCTCTTGGATT
23	2	0.00001	GGGAGTCGGGTACTTTTCGGTTTGGTCAAGCATAGATGCG
24	2	0.00001	CGTTGGTCACTCTGATTTGGTCCGAGGTAGACTTCGGCCC
25	2	0.00001	CGGTTTTACTTTTCCTCATGCTTTCGGAAGAACGCCTAAT
26	2	0.00001	TTTGGAGGTAAGTTTGGCGCCTTCCAATCATCCCTCCGTG
27	2	0.00001	TCTTAGCGGCCTGCGACGTATTATTCACCGCGCTATGGCT
28	2	0.00001	CCTCGAAAGGTATATTAGGGAAGGTTTATATGCAATGCAT
29	2	0.00001	TGTCCCCTGTCTGTTCACACGCGGTCTCTTGTACGACCCG
30	2	0.00001	TTTACCTTGTGGTCCTGATTATGAGTTATTGGTCGGTGTG
31	2	0.00001	ACGCTGCCAGATGTTTCCGGGCAGCTTTGTGTCGCCGCGT
32	2	0.00001	GGACCCTGGGACTCCTACTTAGGTAGGTTACCCCTTGTCC
33	2	0.00001	CATAGCGATGGAATCCAGTCGCATGGAATTGCAAAGGCTC
34	2	0.00001	TGTGCGAAGTATGCATAACAGTAATCTGGTCTGTCTTCC
35	2	0.00001	GAACGAGGTGCAGATGTTATCTGTTGGCCCAGGGACCACC
36	2	0.00001	AGCCCTGGGCTATAATTTGGAGCATCAGAAGACAATTAGG
37	2	0.00001	GCATCAAGGCCACCATGTCGATGTTTTTTAATTATTGTTC
38	2	0.00001	AGGGTAACCGACCCCGTGACTGCACGCTCCGTTTGGCGCC
39	2	0.00001	CGCTCAAAGGGATTCGATGTGTTTAGGACTGTAGTGTACC
40	2	0.00001	GGACAGAATGTCGCTTTGTACACGTGGGGTTTGATTCTGT
41	2	0.00001	GTGGCATGTGCGGCAAATGACCTTATGCGTTTCGCAGGCT
42	2	0.00001	GCATTTCAGGCTCATCAGGACAAAGCTCGCAACTAATCGC
43	2	0.00001	CCAGGCATAGTGACCTTCTCAAAATCAGTGAGCACCTGCA
44	2	0.00001	CAGGTTCGGCCACGTATTGCCACGCACGTTACACGAATCT
45	2	0.00001	CGTGTGTAAAAGTCTGCTGGACTATTCCCGAGATCGTC
46	2	0.00001	CAAATATATTTTGATAATACAATTAAAGATCTTAACGGCT
47	2	0.00001	GCGGCGCTAATGGACTCTCGAACGATAGTGCTCGTCCC
48	2	0.00001	GGCACAGGGACGAGAATCGGACCCTGTGTTCACCGGCCCT
49	2	0.00001	AACATAACATAAGGGTAATCTTGTCCTCGCTTATTTAGGT
50	2	0.00001	AGGTTCACCAATCGTACATCTTCCTCTTTGCCATGTTGGA
51	1	0.00000	TCGTTACCTTGTTGGGGTGGGTGTAACACCCTGGCCCAAA
52	1	0.00000	GGTGTACGCCGACTCGTTTCGGGGTTTGCCGGTACATATT
53	1	0.00000	GCTTGGCATGTTCGGGGGTCTAGACGCACGTACACCATTG
54	1	0.00000	ACACGGGATAGCACATTAGGAGCATTCTATGCTCTTAGCT
55	1	0.00000	CATAACGAGTGGTTATGAGATTGTTCTTTCATTTGCTAGT
56	1	0.00000	GCCAAACCCACAATAGTTTATATTTTCGATGTACACGGT
57	1	0.00000	TGCCACAATTGCGGGTAAAACCACGAATGGAACAGTTC
58	1	0.00000	GCTGAACAATCCCACACTGGGCCTTGTTAACAGTGAGGGC
59	1	0.00000	GCCCAGAGCTAAAAGAAATGGGTGTTAATCCGATCGCAC
60	1	0.00000	ATAGGTTCCCGATTAAATTTTCTACTCTAAAGCAGGCCTG
61	1	0.00000	TTTACCCGCGATCTGAGGTACGGATTACCGGGCAGTGTGA
62	1	0.00000	AGCAGTACCGTAGGTGGTTACGTCACTGAGGTGATACCAG
63	1	0.00000	ACCGTCGTCATAAACCGCTTTTTTATCTCCGGCACTGCCC
64	1	0.00000	ACGTGCTCTTGAGATACCTCAGTATTCGAGGGTTAGGCT
65	1	0.00000	GGGCACTCAACGGTTCTAGGGATTCGAGCAGTAGCTTCAC
66	1	0.00000	GGTGAGATAGGGCCGGTGGACTCAAGGTTGTTTCGGTCCA
67	1	0.00000	CTAGACCTAGTGCAAAGGCAAGAGCATATGACGCCTTGC
68	1	0.00000	GGTACGCGGCTGCGGTAAGCCGTAGCCGTGACTATGCGT
69	1	0.00000	TCGGACTATCCCGTTAGTGCGCTCAAGACAGGGTACCACG
70	1	0.00000	ACTCAAGTAACAGATTGCTGATAGCAACGTCCGAAGTGCA
71	1	0.00000	TCATATCCCCGGTCTCACCAGGGCGGGCCTTGGGATGTGC
72	1	0.00000	GGCCATCCTTTTCAGCGCAGGGGTCACTTACGTGACAGGG
73	1	0.00000	AGGCCACGAAGTGTCCTGCTTCTATAGAGGAGTATTTTCT
74	1	0.00000	GTGGCGCACCGGAACTTTTGTCGAGGGTGCTTGTAGGTC
75	1	0.00000	CACCGGGTCGGCCCTTGTTTGTCACGCCCTGGAGATATCC
76	1	0.00000	GGGGCGCAGGTAGCAACTAAGATATCTCGGGACGTGCTGA
77	1	0.00000	TTCGGAGAGTGCTGTTCCTGGGCATTCCCGGTGACTGCCC
78	1	0.00000	CGCCTCCCCGTGGCTCCCATAATTCACGTCAAGCTGAAAC
79	1	0.00000	CGCCGCCTATCGGTCTCATGGATTTACGCCTCGCCTCTTT
80	1	0.00000	CGCCCAACGTCGTACCCTGGTCCCCATTCAAGGCGAATGT
81	1	0.00000	GGTTTCGTGCGCTAAAGTGGCCAACACGACGTTTCTTGCG
82	1	0.00000	GTAGCAGCACAGCACTCCGGCTGAACGCAGGCAGCGGGTG
83	1	0.00000	ACCGTGGTCCGGAATGCTTACCTCGACGTCCCTCACGCC
84	1	0.00000	CCGGTGATCGTCTGACCGATAGCGGATTATGCCCACCGGC
85	1	0.00000	AGGGCGTATGTCGATCCCAGCCAAAACCTAGACTCTATAG
86	1	0.00000	GGCGTGGCATCCACCGTCTTTGTACGGACATCTGCGTGCA
87	1	0.00000	ATGCTAAGGGAATAATAGATTCCGTGGGTCACCCATTGAT
88	1	0.00000	CCAATAGACTAGTCTTTAGTTTCTGTATGGGTGTCGGGA
89	1	0.00000	TGGTGTGCTCCCACGGGGCTAGAAACCCCCCTTCTGGTGC
90	1	0.00000	TAACGGGGTACACCGTGATGTTCTGATAAGTCGCCCACGC
91	1	0.00000	AGGAATGGGCTCGGCTATGCATGTCTAAGCATCCATCGGA
92	1	0.00000	GGAGTCCGGACGAAAAGCGATCATTGATCACACCGGACCT
93	1	0.00000	GGGCCCCTGTCGGCGTACTTACTTTGCATTTTCTGCGCAC
94	1	0.00000	GGTCGATGGCAGATAGTCTTAGATCACGATACTGGCGCCG
95	1	0.00000	GCGCTGAACTATAACAAAAGCCGTCGCCGGTTCGTTGATT
96	1	0.00000	CAGTTGCCGGTAGTACCGTATCTGCGATGTGGCACCCGTA
97	1	0.00000	CGTTGGTTAGCATTCGGGCTTAGAAGCCGGATGTTGTGTG
98	1	0.00000	CTGTTGCCCACTACTAAAGTCTGTTGTATGTCGCAAATCC
99	1	0.00000	AGCCGTGTGGTAGATCGTAGGAACTCGACTTCTTTCGTCA
100	1	0.00000	TCGTTAAGGGATGCATAGATTACAGAAGGCTAAACGCCCA

## Sheet: round 2
Supporting Information 5. Top100 of Illumina-sequenced selection round 2
round 2	896827 reads
rank	absolute count	relative count	clone	analysed as
1	47	0.00005	CGAGCTCAGCTAGGTACTACGCCCCGTGGTGCGAGGTCAT
2	30	0.00003	GGACCTAAGGGCTACGTGTCAACAGGCCGCCGGCAAGTG
3	28	0.00003	CAGGTGATTTGCCACGAGAGTCATACAGTCCTTGTGTGGG
4	27	0.00003	ATCTCCGATTGCCCCACGACGCAGTGGTCGGAGTTACTTT	R10#17
5	26	0.00003	GCACCTGAGTCATGGACAGTCCAGGGAGTGACACCGAGCC
6	23	0.00003	CATCACAGTCTCTGTAACGCATCCACGCCCTTTGCGGTAG
7	21	0.00002	CAGGCAGATGGCATCATACAGTCTTTGTCGGCATACGTGG
8	17	0.00002	GCGCTGCTATCCAGTGGAAAGTAGCTCTCTTGTCGGGTCT
9	17	0.00002	GGGGGGCGCACTTTGCGTGTCAAATAGTGCCCGACTTGTA
10	16	0.00002	TTGACCTTCCCGCTAACGTGAAGAGTCGGGGACCACCCTA
11	14	0.00002	GTCATTGTTGCTTTGCGGGAGCGCAAATCAGACTGGTCCT
12	12	0.00001	TCAGTAACGCGAATATGCATCGGCGTCAGACAGTCTACGG
13	10	0.00001	GCGATCGCGTTGTTGCCAGGCCCAATCCCATGAATCGTAG
14	10	0.00001	GCCAGAACGCACCGATCGCAGGTTTCTGTGAGCAGGGGG
15	9	0.00001	GCGATCGCGTCGTTGCCAGGCCCAATCCCATGAATCGTAG
16	9	0.00001	AATAGCCCCCTGACGCAAGGGTTAGAGCAGTAATCATGGT
17	8	0.00001	TCGTATTGGTTTTTCGTGAGTCAACAGTCCCCAACTAGGC
18	7	0.00001	TCCCGAGAGGATGGAGGCCGCCGCCATATATTACCTGTG
19	7	0.00001	CTTGACGCTTCGGGGACCCGACTGTGTTTCTAAACTGTTG
20	7	0.00001	GGGCCGTCCTTAGTATGCGTATGCCCGTACGATGTCCCTAT
21	5	0.00001	CGGGCTAGCAATTCCGTGGCTCAAACAATCGGGGTACTAG
22	5	0.00001	AACCGCTATCCGTTGAGCCAGTACGCGTTCTCCCGTCTGC
23	5	0.00001	CTCCATGGTCAGTCCGCTGCGTAGTCTGGTATGGTACAT
24	5	0.00001	CTGGCGTATTCGGACCGCTGGGTGACGCAACCCTCCTAAT
25	5	0.00001	GTCAATAATAATCACTGTTGTTGTTCAGTCCTAGCCTATG
26	5	0.00001	ATGGAAGTTTGTCAATGTCAGGGATAATCTCAGGGTGGTA
27	4	0.00000	GGAGGCCTAAGTCACAGAGGAAAGCCGGCTGGTGGACACT
28	4	0.00000	GTTGCAGGTTCTACGCGGTCACAGTACAGTCATGACGT
29	4	0.00000	TGTACGGGTTCACACAGTACCGTCGTATAGGGCGGGACTT
30	4	0.00000	TAGGGCGATTAACGCAACCGGCGCAGGTTTTAAACGCGCT
31	4	0.00000	CATTCATAGTCCAGCCGAGTTGCTAACTGTTAATTCTGGA
32	3	0.00000	TTGATTGCCACCCGCCGCAGGGTTCAAAAGCCGCATTGCT
33	3	0.00000	AGACTCGGGGCCAGACTGCAGATTGACTGCTATTTGGATT
34	3	0.00000	GTGTAGGATCATCGCCCCCACGACGCAGTGGGTGATCGTA
35	3	0.00000	CACCGCTATCCGCCGCAGGATTGGGAGCATAGATACACGC
36	3	0.00000	AAAGTCGAGGCTGGGTGCCACGCCGCCAAATACCCACAG
37	3	0.00000	GACTCCGGGACATGCCCATGTCGCAATGGTGGCCCGGATT
38	3	0.00000	GTTCGATTGCCGGGCGACGCAGCCCTCGAACTCTCAGACG
39	3	0.00000	GCGATCGCGTCGTTGCCAGGCCCAACCCCATGAATCGTAG
40	3	0.00000	GATCCCCGTGTAACCGCTTTTCGCCGCAGAAATTACACTT
41	3	0.00000	CGAGCTCAGCTAGGTACTATGCCCCGTGGTGCGAGGTCAT
42	2	0.00000	ATGGGCGCTGATCGTAACCTGTAAGGGTTTAATACCAGTT
43	2	0.00000	CGTCACTGGTCTTACTAGGCCGAGCAGTTCATCTTGAT
44	2	0.00000	TGATGAGCTGCCGTCAGCTTTCGGTTAACGGCACGTTGTT
45	2	0.00000	AGGGCGTCCGACGTCACAAGAGACAATCTCGTCTCTGTAC
46	2	0.00000	CGCGAAACCGAATGCCCAAGTTACCAAGCAATACTTCGCT
47	2	0.00000	CGGGTGATCCGTGCACCGGGTCAACCGGGAGCCGGTATGG
48	2	0.00000	CATGGCGGACCAGACGAATATTTCTCATATAGTTAACGCA
49	2	0.00000	TCCACGGAATTGCTATAGGGAGACAATAAAACCCCATACC
50	2	0.00000	TATCCTCACAGACCGCCGACACGGGCACAGGCCAGGTCTG
51	2	0.00000	ACTCGCGGACGACACTCCGGCCGTCGGGATGCAGGGTAGG
52	2	0.00000	ATACAGACTCAGGACCTTCATTTGGTACAAGCCCCAGTAC
53	2	0.00000	CGCCACTGTTTGAGGTTATTTCTCCATTACATGGGTCAGT
54	2	0.00000	GAGATAATCCACTGCTGGTTACGTTCCAGCGTAGGGGT
55	2	0.00000	CAGTTGTCATACATCATCATAGCACCTCCAGGATAACGCC
56	2	0.00000	TAAGAGTTAGATTTCTGAAGTACACACGTACGATCGTTTT
57	2	0.00000	GGGGGTGAACCGCAGCCGTGCGAACGCGCTTTGGGCACCG
58	2	0.00000	CGACGTGACACCGTCTACCTGCCATCGCTATAGGACGGAG
59	2	0.00000	TTGCCATATTCTATGCCCCCCAAGTAGGTGGGCTCATAT
60	2	0.00000	GAGTGTAGTGTTTGGAACGATGAAGTGCCTACTCCAAGGC
61	2	0.00000	CCGGGAGCACAAATAGTCCCCAACATGACCCCCCGAGGT
62	2	0.00000	CGTACGCTAGCCATTTATCAATGTATCGGGCATATGGGG
63	2	0.00000	TTGACAGATCTGAATAGGTGAAGTGACATCCCATCTCAT
64	2	0.00000	TACGGTACGGGGGCCAGTGGGCAGCTTCGGGCGGGAGGGC
65	2	0.00000	AGTTCAGGTGTGCTTGGAGTGGAGTAGAGGGGGCACGGAG
66	2	0.00000	TCGTAGTATTAGGAGCTCCTAGTACAACGTTTTTGCTATA
67	2	0.00000	GTGCTGTAAGCCATGGATTATTTGTTCGGACTGTTAGGAT
68	2	0.00000	TTGTTCAAGCTTCTGCTGCCGGATGCGTGGGTACACCGGT
69	2	0.00000	CCGGCCCGGTACTTACTGTGGGGCAGTGGAGCTAGACT
70	2	0.00000	CCGTACTGGCGCGGTCAGGGGATTGGAATCAGCTAGGTA
71	2	0.00000	AAGGTTGATGGCAACTTTGCAAGCGCCGGTCTATGGGCTT
72	2	0.00000	GTGCGAGGCTACTGGGTTATTGTCCCGCGCAGGGTAATTC
73	2	0.00000	TTACAAACTGTTAAGTTTCCACACGTTGCAGTTTGCCTGT
74	2	0.00000	GATTACGGGGTCTCAGGATTATGCGATCGGTAAGGCAAGG
75	2	0.00000	TACTCGTTAATACCCGGGCGAGCACAGCTGTAATTTCTT
76	2	0.00000	CCCGCTTAAATGGTGTGGACCTGTCGTGTTAGACCCCTGT
77	2	0.00000	TCTGCAGTGCTGTACGCGGCTTCGAAGTTTAGTGATAAAT
78	2	0.00000	GATGACCGTGCACGGAGTAGAAGTAGGATTAGGGGCAAAT
79	2	0.00000	CCGGGTTGCTAGTATCATGGGGGTCGGGGGAACCGGAGGC
80	2	0.00000	GGGGTTCAATCACGTGACTTGATACCCATGGGGGCCAGTC
81	2	0.00000	GATCGAAGGACGGCAAGCACTAGTTGGGATCCGCTCGTAC
82	2	0.00000	AAGAACAGCAAAATGTGTTATAAATTCACGTGCTTTTACT
83	2	0.00000	TTGTTCAGGCCTGTTACATTGTTGTTATAGGGTGCTGCAC
84	2	0.00000	TCCTAGATTTGTGTTCAAAGCCTCGGCAGCGTCGACCTC
85	2	0.00000	CGGTGACTCCATGGGGTAGATCTCGAATGTGGTTATGACA
86	2	0.00000	TAGTAGTCCACATCTCTGGTCCGTGGCTGAAGTCCGCTAG
87	2	0.00000	AATCGTATTAGTAGTAACGAAACCATCCCTATATGACGGT
88	2	0.00000	CTGATTCTGCCACGTATAGATAACTAGTCCTTCGGTTACG
89	2	0.00000	CCCCAATGGAATTTGGGCCGGGGCATGTGAGACATTGCGA
90	2	0.00000	CCATAAGGATTACTCGACTAACCGAGATACTCCCGTACAC
91	2	0.00000	CCTGGTGCATCTTGCAGGTGTCCTCGTAAAGGCCTCCT
92	2	0.00000	CGATGCAGTCTGAATGCGATTACAATCAACGGCTCACCTA
93	2	0.00000	GGGATCGGACATTTTATCTCGGGTTTCTCTTCGCGGGC
94	2	0.00000	CCTTATGCCGTCCCACCCTACCTCCTTCATGTTTGTTGCG
95	2	0.00000	ACGGGCCTTTTGAGTAGCCTTTGCATTGGGGAACGTTTCT
96	2	0.00000	GCTTGCGGGGCTACTGGCTTAAACGTTCGCGCTGCTGCAGC
97	2	0.00000	CCAACTTCGGTTTCGGCGTAGATCCCACCGAGGGTGACTA
98	2	0.00000	TCACCGCTCTATGACCTTGTTGGTGACAGGTCGTCAGCTA
99	2	0.00000	GGTCAATCCTTCAGCTTCGTCCAGGGGTACCTAGGTTGTT
100	2	0.00000	AGCACACGCCCCAAACTGCCCCTAGATAACGAGCACCGAA

## Sheet: round 3
Supporting Information 5. Top100 of Illumina-sequenced selection round 3
round 3	641239 reads
rank	absolute count	relative count	clone	analysed as
1	1282	0.00200	ATCGCCCCCTGACGCAAGGGTAGAGCTACTCATTCGGTCG
2	349	0.00054	ACGCGCCGATCGCAGGCTAGAGCTAATGGCTCAGGTTTAT	R10#6
3	203	0.00032	GCACCTGAGTCATGGACAGTCCAGGGAGTGACACCGAGCC
4	151	0.00024	CGAGCTCAGCTAGGTACTACGCCCCGTGGTGCGAGGTCAT
5	148	0.00023	CAGACGCACCTGGCGCAAGGTTCTGAAGATCAGTTACGTG
6	113	0.00018	CCTATGACGCGTCCGACGCAGGACTCATACGGGTGCTCGT
7	110	0.00017	AGTGAGTTGCCCCCCGACGCAGGGGCTCACGCTTGCTTA
8	99	0.00015	TCGCGCCGATCGCAGGCAAGAGCTCTCCCGTCACGAGTGG
9	87	0.00014	GCGCTGCTATCCAGTGGAAAGTAGCTCTCTTGTCGGGTCT
10	86	0.00013	CAGGTGATTTGCCACGAGAGTCATACAGTCCTTGTGTGGG
11	76	0.00012	CAGGCAGATGGCATCATACAGTCTTTGTCGGCATACGTGG
12	75	0.00012	CACGCGACCGGCGCAGGTCTGAGGGCAGGTCCAGTAATAT	R10#4
13	69	0.00011	GTTATTGGAGTTGCCCCGTGACGCAACGGCTCCAAAACTGA
14	68	0.00011	CCACGATTGCTCCCCAACGCCGGGGTCGGGGAAACGCGTC
15	60	0.00009	GGGGGGCGCACTTTGCGTGTCAAATAGTGCCCGACTTGTA
16	59	0.00009	GGGCCGTCCTTAGTATGCGTATGCCCGTACGATGTCCCTAT
17	48	0.00007	CATCACAGTCTCTGTAACGCATCCACGCCCTTTGCGGTAG
18	47	0.00007	TCGCCAATGTGACGCTTCCGGCGCAGGAATCACATTCTTC
19	44	0.00007	ACTTGGACCCGATGCCCGTGGCGCAACGGTCGGGTCCTTC	R10#10
20	43	0.00007	GCTCCGGACATCGCTACCCGACGCAGGGTTGTCCTTGGTTA
21	37	0.00006	ATCGCCCCCTGACGCAAGGGTAGAGCTACTCATTCGGTCA
22	34	0.00005	ATCGTTGACCAGGACGCGTTCGGCGCAGAACTCATGGTCA
23	34	0.00005	CTACATGAGGTTCTCAGATGCCCCTGTCGCAAGGGTCTG
24	33	0.00005	ATCGCCACCTGACGCAAGGTTAGACCAGGGACCGATGCGC
25	31	0.00005	GGACCTAAGGGCTACGTGTCAACAGGCCGCCGGCAAGTG
26	31	0.00005	ATCATTCACGCGGCCGACGCAGGCCTGAAAGATATCCTCG
27	22	0.00003	CCCGTGGATTAACGCTTATGTCGCAATAATTAATCTCGCG
28	21	0.00003	CTTGAATCCACGCGCCGATCGCAGGCTGGATTTAGACCGC
29	20	0.00003	CCGACGCACCCGGCGCAGGGTTCGGAGATCTAGTTAATTA
30	20	0.00003	GCGATCGCGTCGTTGCCAGGCCCAATCCCATGAATCGTAG
31	19	0.00003	ACACACGCGGATAGGCGCATCCTGGGTAGGGGATTACGAA
32	19	0.00003	ATCGCCCCCTGACGCAAGGGTAGAGCTACTCATTCGGTCT
33	18	0.00003	CCGGGCGCCGTGCTTCGGACGCTCGTATTGCTCGATCCGG
34	18	0.00003	ATCGCCCCCTGACGCAAGGGTAGAGCTACTCATTCGGTCC
35	18	0.00003	CATGAACGCTCCGGTTGCAGGATTCATGAAGCGCGTTAA
36	18	0.00003	ACGCGCCGATCGCAGGCTATGGGCGGGCTCGGAGTCATTT
37	17	0.00003	GCGATCGCGTTGTTGCCAGGCCCAATCCCATGAATCGTAG
38	17	0.00003	CACGCTACTGTCGCAAGTATGAGAGCGGATCAGCGTAGT
39	17	0.00003	CTTCCGATGAGTACGCCCCGATCGCAGGGTACTGACTAGG
40	16	0.00002	CAGTGGACATTCGCGCCGATCGCAGGCAATGACTATGGAG
41	16	0.00002	AACCGCTATCCGTTGAGCCAGTACGCGTTCTCCCGTCTGC
42	16	0.00002	GAACGCACGGATCGCCGTTTCAGGGCCGGTGCAGTGCTAC
43	15	0.00002	CCCGTGGATTAACGCTTATGTCGCAATAATTAATCTCGTG
44	13	0.00002	TTGACCTTCCCGCTAACGTGAAGAGTCGGGGACCACCCTA
45	13	0.00002	CGAGCTCAGCTAGGTACTATGCCCCGTGGTGCGAGGTCAT
46	12	0.00002	ATCAGCAGGGTGGACTTCGATGTCGTTGTGCAAACCGGTC
47	12	0.00002	ATGGAAGTTTGTCAATGTCAGGGATAATCTCAGGGTGGTA
48	12	0.00002	GGCAGGGAGAGTGGCGCACGAACTAATGTTCAGGTTGTTG
49	11	0.00002	CGATGAGGATCAATCGCTGTCCGGCGCAGGACTTGTCCTC
50	11	0.00002	GTTGCAGGTTCTACGCGGTCACAGTACAGTCATGACGT
51	11	0.00002	GTCATTGTTGCTTTGCGGGAGCGCAAATCAGACTGGTCCT
52	11	0.00002	GTCAGGCGCACCGGTCGCAGGTCCTGACAGTGAGCCCTAC
53	10	0.00002	CGGGCTAGCAATTCCGTGGCTCAAACAATCGGGGTACTAG
54	10	0.00002	TCAGTAACGCGAATATGCATCGGCGTCAGACAGTCTACGG
55	10	0.00002	ATGGACCGCTATCCGCCGCAGGATTCCAGGCTTTCTGGGA
56	9	0.00001	TACGCGCCGATCGCAGGCTAAGCGGGGGCGGGGGAAGAG
57	9	0.00001	TATAGTAGAAGGCTTCACGCGCGTCCGGCGCAGGACCGTG
58	9	0.00001	ATCGCCCCCTGACGCAAGGGTAGAGCTACTCATCCGGTCG
59	9	0.00001	GGAGGCCTAAGTCACAGAGGAAAGCCGGCTGGTGGACACT
60	9	0.00001	CACGCTACTGTCGCAAGTATGAGAGCGGATCAGCGTAGG
61	9	0.00001	ATCGCCCCCTGACGCAAGGGTAGAGCTACTCATTCGGTTG
62	8	0.00001	ATGCCCCGGTCGCAGGGTAGAGTATATTAGGTGTACACCA
63	8	0.00001	GGTCAATCCTTCAGCTTCGTCCAGGGGTACCTAGGTTGTT
64	8	0.00001	CAGCGAGTAGGCGGGCAGTTTCGCGCCGATTGCAGGCAAAC
65	8	0.00001	ATCGCCCCCTGACGCACGGGTAGAGCTACTCATTCGGTCG
66	8	0.00001	GCTTGCGGGGCTACTGGCTTAAACGTTCGCGCTGCTGCAGA
67	8	0.00001	ATCGCCCCCTGACGCAAGGGGAGAGCTACTCATTCGGTCG
68	7	0.00001	TCCCGAGAGGATGGAGGCCGCCGCCATATATTACCTGTG
69	7	0.00001	CTTGACGCTTCGGGGACCCGACTGTGTTTCTAAACTGTTG
70	7	0.00001	TCGTCGGGAGCCGGGGTAAGATAGTCCTCTGGCCATCTGG
71	7	0.00001	GTGACGCGGTTGACGCAGACCTCACTGTGGGCAGTAACGG
72	7	0.00001	GACGCTTATGTCGCAATAATCAGTAGTTGACCGATGTCTC
73	7	0.00001	ATCGCCCCCTGACGCAAGGGTAGAGCTACTCATTCGGCCG
74	7	0.00001	GGGGGGCGCATTTTGCGTGTCAAATAGTGCCCGACTTGTA
75	6	0.00001	ATCGCCCCCTGACGCAAGGGCAGAGCTACTCATTCGGTCG
76	6	0.00001	TAATCGGCCTGGCGCCCGTATTGCTCGGACATGCCGAA
77	6	0.00001	AGAACGCTAATGTCGCAATTATTCATTGGTCGGGTATGGG
78	5	0.00001	TATTCCCGTGAGCACGCCCGTGTTGCTCGGTGCTCTCAAT
79	5	0.00001	ATCGCCCCCTGGCGCAAGGGTAGAGCTACTCATTCGGTCG
80	5	0.00001	GGCACTCAGCTTCCGGTGATAACTTCATCCTACTGATGGT
81	5	0.00001	AATTGCTCCCCTGACGCAAGGGGTTAGACTTACGATTCC
82	5	0.00001	CTCCATGGTCAGTCCGCTGCGTAGTCTGGTATGGTACAT
83	5	0.00001	ACGCGCCGATCGCAGGCTAGAGCTAATGGCTCCGGTTTAT
84	5	0.00001	TGTGCTCAGAGGCTTCGCGTACGGCGCAGTACAAGTCCTA
85	5	0.00001	AACTTTCCGCTAATCGCCGCAGATTAAAGTTATTGCTGCT
86	5	0.00001	ATCGCCCCCTGACGCAAGGGTAGAGCTACTCCTTCGGTCG
87	5	0.00001	CGGTCGCGTCCGTCGCAGGACACCGTTTTGCAGAAGGTAA
88	5	0.00001	ATCTCCGATTGCCCCACGACGCAGTGGTCGGAGTTACTTT	R10#17
89	5	0.00001	ACGCGCCGATCGCAGGCTAGAGCTAATGGCTCAGGCTTAT
90	5	0.00001	TGATCGCCCGGACGCGTGTGACGCAACACTCCGAGACGAA
91	5	0.00001	ATCGCCCCCTGACGCAAGGGTAGAGCTACTCGTTCGGTCG
92	4	0.00001	GAGCTTACGCGTGATTGGGTCACTAAGCTAAGGGTTCGGG
93	4	0.00001	ATTGCCCCCTGACGCAAGGGTAGAGCTACTCATTCGGTCG
94	4	0.00001	ACCGCCCCCTGACGCAAGGGTAGAGCTACTCATTCGGTCG
95	4	0.00001	TGCCGATCCTCGTACGTTGGTGACACTAGCCGTGGCAGTG
96	4	0.00001	CAAATCACGCGCCGGTTGCAGGCTGATCTGCGGCTTCCTA
97	4	0.00001	TGTGATTCTAGGTGAACGCAATGATCGCAATTTTCACCGA
98	4	0.00001	ATCGCCCCCTGACGCAAGGGTAGAGCTACTCATTCGGTAC
99	4	0.00001	AATATAACGCTCCCGACGCAGGGATTATATTAAGTCCGTT
100	4	0.00001	GCAATACTCGTTAAAAGATAGTATTGCCCTCTGGTTGAGT

## Sheet: round 4
Supporting Information 5. Top100 of Illumina-sequenced selection round 4
round 4	542646 reads
rank	absolute count	relative count	clone	analysed as
1	63903	0.11776	ATCGCCCCCTGACGCAAGGGTAGAGCTACTCATTCGGTCG
2	39570	0.07292	ACGCGCCGATCGCAGGCTAGAGCTAATGGCTCAGGTTTAT	R10#6
3	29877	0.05506	CAGACGCACCTGGCGCAAGGTTCTGAAGATCAGTTACGTG
4	16658	0.03070	CACGCGACCGGCGCAGGTCTGAGGGCAGGTCCAGTAATAT	R10#4
5	12866	0.02371	TCGCGCCGATCGCAGGCAAGAGCTCTCCCGTCACGAGTGG
6	11560	0.02130	AGTGAGTTGCCCCCCGACGCAGGGGCTCACGCTTGCTTA
7	10882	0.02005	ACTTGGACCCGATGCCCGTGGCGCAACGGTCGGGTCCTTC	R10#10
8	9285	0.01711	GTTATTGGAGTTGCCCCGTGACGCAACGGCTCCAAAACTGA
9	7284	0.01342	GCTCCGGACATCGCTACCCGACGCAGGGTTGTCCTTGGTTA
10	7280	0.01342	CCTATGACGCGTCCGACGCAGGACTCATACGGGTGCTCGT
11	7072	0.01303	TCGCCAATGTGACGCTTCCGGCGCAGGAATCACATTCTTC
12	6597	0.01216	CCACGATTGCTCCCCAACGCCGGGGTCGGGGAAACGCGTC
13	4273	0.00787	ATCGTTGACCAGGACGCGTTCGGCGCAGAACTCATGGTCA
14	3810	0.00702	CTTGAATCCACGCGCCGATCGCAGGCTGGATTTAGACCGC
15	2545	0.00469	CTTCCGATGAGTACGCCCCGATCGCAGGGTACTGACTAGG
16	2481	0.00457	ATCGCCACCTGACGCAAGGTTAGACCAGGGACCGATGCGC
17	2431	0.00448	CTACATGAGGTTCTCAGATGCCCCTGTCGCAAGGGTCTG
18	2335	0.00430	ATCATTCACGCGGCCGACGCAGGCCTGAAAGATATCCTCG
19	2049	0.00378	CAGTGGACATTCGCGCCGATCGCAGGCAATGACTATGGAG
20	1991	0.00367	GAACGCACGGATCGCCGTTTCAGGGCCGGTGCAGTGCTAC
21	1906	0.00351	CATGAACGCTCCGGTTGCAGGATTCATGAAGCGCGTTAA
22	1645	0.00303	ATCGCCCCCTGACGCAAGGGTAGAGCTACTCATTCGGTCA
23	1415	0.00261	GTCAGGCGCACCGGTCGCAGGTCCTGACAGTGAGCCCTAC
24	1399	0.00258	CCGACGCACCCGGCGCAGGGTTCGGAGATCTAGTTAATTA
25	1177	0.00217	GACGGTGCTGCTGTACTTGGGTGTTGCGCCACACGCGCC
26	1160	0.00214	ACGCGCCGATCGCAGGCTATGGGCGGGCTCGGAGTCATTT
27	1014	0.00187	ACGCGCCGATCGCAGGCTAGAGCTAATGGCTCAGGGTTAT
28	1010	0.00186	ACACACGCGGATAGGCGCATCCTGGGTAGGGGATTACGAA
29	1008	0.00186	GTCGCGGGTGGCGCAACCCACAGAGAAATAGTCGGCGATA
30	962	0.00177	CCGGGCGCCGTGCTTCGGACGCTCGTATTGCTCGATCCGG
31	920	0.00170	CACGCTACTGTCGCAAGTATGAGAGCGGATCAGCGTAGT
32	897	0.00165	ATCAGCAGGGTGGACTTCGATGTCGTTGTGCAAACCGGTC
33	714	0.00132	GTGACGCGGTCGACGCAGACCTCACTGTGGGCAGTAACGG
34	697	0.00128	CACGCTACTGTCGCAAGTATGAGAGCGGATCAGCGTAGG
35	643	0.00118	ATCGCCCCCTGACGCAAGGGTAGAGCTACTCATTCGGTCT
36	587	0.00108	CCCGTGGATTAACGCTTATGTCGCAATAATTAATCTCGCG
37	579	0.00107	CGATGAGGATCAATCGCTGTCCGGCGCAGGACTTGTCCTC
38	560	0.00103	ATCGCCCCCTGACGCAAGGGTAGAGCTACTCATTCGGTCC
39	549	0.00101	GAGCTTACGCGTGATTGGGTCACTAAGCTAAGGGTTCGGG
40	487	0.00090	ACGCGCCGATCGCAGGCAAGAGCTCTCCCGTCACGAGTGG
41	470	0.00087	ATCGCCCCCTGACGCAAGGGTAGAGCTACTCATCCGGTCG
42	469	0.00086	AGTGAGTTGCTCCCCGACGCAGGGGCTCACGCTTGCTTA
43	461	0.00085	TATTCCCGTGAGCACGCCCGTGTTGCTCGGTGCTCTCAAT
44	456	0.00084	ATCGCCCCCTGACGCAAGGGCAGAGCTACTCATTCGGTCG
45	453	0.00083	TATAGTAGAAGGCTTCACGCGCGTCCGGCGCAGGACCGTG
46	453	0.00083	GCCAGAACGCACCGATCGCAGGTTTCTGTGAGCAGGGGG
47	452	0.00083	ATCGCCCCCTGACGCAAGGGGAGAGCTACTCATTCGGTCG
48	444	0.00082	ACGCGCCGATCGCAGGCTAGAGCTAATGGCTCCGGTTTAT
49	441	0.00081	CCCGTGGATTAACGCTTATGTCGCAATAATTAATCTCGTG
50	435	0.00080	ACGCGCCGATCGCAGGCTAGAGCTAATGGCTCAGGCTTAT
51	419	0.00077	CACGCGACCGGCGCAGGTCTGAGGGCAGGTCCAGTAATAC
52	416	0.00077	TCCAGGGAATGACGCTCGTGTTGCTCGATCACCCTCAAGG
53	391	0.00072	ATCTCCGATTGCCCCACGACGCAGTGGTCGGAGTTACTTT	R10#17
54	383	0.00071	ATGGACCGCTATCCGCCGCAGGATTCCAGGCTTTCTGGGA
55	380	0.00070	ACGCGCCGATCGCAGGCTAGAGCTAATGGCTCAGGTTTGT
56	371	0.00068	CAGACGCACCTGGCGCAAGGTTCTGAGGATCAGTTACGTG
57	346	0.00064	CAGCGAGTAGGCGGGCAGTTTCGCGCCGATTGCAGGCAAAC
58	343	0.00063	ACGCGCCGATCGCAGGCTAGAGCTAATGGCTCAGGTCTAT
59	343	0.00063	CAGACGCACCTGGCGCAAGGTTCTGAAGATCAGTTACGCG
60	333	0.00061	AATTGCTCCCCTGACGCAAGGGGTTAGACTTACGATTCC
61	321	0.00059	ATCGCCCCCTGACGCACGGGTAGAGCTACTCATTCGGTCG
62	319	0.00059	GTTGCGACGCGTCCGACGCAGGACTCGCACATTAGTTGAC
63	311	0.00057	ATCGCCCCCTGACGCAAGGGTAGAGCTACTCATTCGGTTG
64	304	0.00056	GTGACGCGGTTGACGCAGACCTCACTGTGGGCAGTAACGG
65	302	0.00056	TCCGTGGTGACCAGTGCTGAGCGCTCGTGTTGCTCGACG
66	300	0.00055	ACGCGCCGATCGCAGGCTAGAGCTAATGGCTCAGGTTTAC
67	282	0.00052	TACGCGCCGATCGCAGGCTAAGCGGGGGCGGGGGAAGAG
68	282	0.00052	CACGCGACCGGCGCAGGTCTGAGGGCAGGTCCAGTAGTAT
69	280	0.00052	GCTTGACCGAACGCACGGATCGCCGTTTCGGAGATAATTG
70	247	0.00046	GTTATTGGAGTTGCCCCGTGACGCAACGGCTCCCAAACTGA
71	242	0.00045	CGGTCGCGTCCGTCGCAGGACACCGTTTTGCAGAAGGTAA
72	241	0.00044	AATAGGATGCCCTCGTCGCAGAGGTCCTATTATCCAGG
73	238	0.00044	ATCGCCCCCTGACGCAAGGGTAGAGCTACTCGTTCGGTCG
74	233	0.00043	GTTATTGGAGTTGCCCCGTGACGCAACGGCTCCAAAGCTGA
75	232	0.00043	ACGCGCCGATCGCAGGCTAGAGCTAATGGCTCAGGATTAT
76	231	0.00043	ATCGCCCCCTGACGCAAGGGTAGAGCTACCCATTCGGTCG
77	228	0.00042	ATCGCCCCCTGACGCAAGGGTAGAGCTACTCATTCGGCCG
78	223	0.00041	GTTATTGGAGTTGCCCCGTGACGCAACGGCTCCAACACTGA
79	218	0.00040	ACGCGCCGATCGCAGGCTAGAGCTAATGGCTCAGGTTCA
80	201	0.00037	CAGACGCACCTGGCGCAAGGCTCTGAAGATCAGTTACGTG
81	200	0.00037	ATCGCCCCCTGACGCAAGGGTAGAGCCACTCATTCGGTCG
82	199	0.00037	CAAAGCGCGGCCGGCGCAGGCCCTTTGGAGCAGTCTTAGG
83	197	0.00036	CCTATGACGCGTCCGGCGCAGGACTCATACGGGTGCTCGT
84	194	0.00036	ACAGGCCCTGGGGGGCTATCACGCACCCGGCGCAGGGTTG
85	192	0.00035	GAACGCACGGATCGCCGTTTCAGGGCCGGTGCAGTGCTAT
86	184	0.00034	AGATAACTGGCGCGTCCGTCGCAGGACCCAGTTACCTCA
87	181	0.00033	GTTATTGGAGTTGCCCCGTGACGCAACGGCTCCACAACTGA
88	179	0.00033	GTTATTGGAGTTGCCCCGTGACGCAACGGCTCCAAAACTGG
89	178	0.00033	ACGCGCCGATCGCAGGCTAGAGCTAATGGCTCAGGTTGAT
90	178	0.00033	TGATCGCCCGGACGCGTGTGACGCAACACTCCGAGACGAA
91	174	0.00032	CAGACGCACCTGGCGCAAGGTTCTGAAGATCAGTTACGTA
92	169	0.00031	ATCATTCACGCGGCCGACGCAGGCCTGAAAGATATCCCCG
93	168	0.00031	ACTTGGACCCGATGCCCGTGGCGCAACGGTCGGGGCCTTC
94	166	0.00031	ACGCGCCGATCGCAGGCTAGAGCTAATGGCTCAGGTTTCT
95	164	0.00030	AACTTTCCGCTAATCGCCGCAGATTAAAGTTATTGCTGCG
96	164	0.00030	AACTTTCCGCTAATCGCCGCAGATTAAAGTTATTGCTGCT
97	163	0.00030	ATCGCCCCCTGACGCAAGGGAAGAGCTACTCATTCGGTCG
98	163	0.00030	ATCGCCCCCTGACGCAAGGGTAGAGCTACTCATTTGGTCG
99	162	0.00030	TTCGTTGCCCATACGACGCAGTATGCGAAAGACAAATAGT
100	156	0.00029	ACCGCCCCCTGACGCAAGGGTAGAGCTACTCATTCGGTCG

## Sheet: round 5
Supporting Information 5. Top100 of Illumina-sequenced selection round 5
round 5	280205 reads
rank	absolute count	relative count	clone	analysed as
1	55316	0.19741	ACGCGCCGATCGCAGGCTAGAGCTAATGGCTCAGGTTTAT	R10#6
2	52972	0.18905	ATCGCCCCCTGACGCAAGGGTAGAGCTACTCATTCGGTCG
3	32133	0.11468	CAGACGCACCTGGCGCAAGGTTCTGAAGATCAGTTACGTG
4	25204	0.08995	CACGCGACCGGCGCAGGTCTGAGGGCAGGTCCAGTAATAT	R10#4
5	9228	0.03293	ACTTGGACCCGATGCCCGTGGCGCAACGGTCGGGTCCTTC	R10#10
6	8259	0.02947	GTTATTGGAGTTGCCCCGTGACGCAACGGCTCCAAAACTGA
7	7076	0.02525	TCGCCAATGTGACGCTTCCGGCGCAGGAATCACATTCTTC
8	3690	0.01317	AGTGAGTTGCCCCCCGACGCAGGGGCTCACGCTTGCTTA
9	3218	0.01148	ATCGCCCCCTGACGCAAGGGTAGAGCTACTCATTCGGTCA
10	3034	0.01083	CCGACGCACCCGGCGCAGGGTTCGGAGATCTAGTTAATTA
11	2099	0.00749	ATCATTCACGCGGCCGACGCAGGCCTGAAAGATATCCTCG
12	1825	0.00651	ATCTCCGATTGCCCCACGACGCAGTGGTCGGAGTTACTTT	R10#17
13	1675	0.00598	CATGAACGCTCCGGTTGCAGGATTCATGAAGCGCGTTAA
14	1486	0.00530	ATCGCCACCTGACGCAAGGTTAGACCAGGGACCGATGCGC
15	1412	0.00504	TCGCGCCGATCGCAGGCAAGAGCTCTCCCGTCACGAGTGG
16	1367	0.00488	CAGTGGACATTCGCGCCGATCGCAGGCAATGACTATGGAG
17	1166	0.00416	CTTGAATCCACGCGCCGATCGCAGGCTGGATTTAGACCGC
18	1164	0.00415	ACGCGCCGATCGCAGGCTAGAGCTAATGGCTCAGGGTTAT
19	1039	0.00371	ACGCGCCGATCGCAGGCTATGGGCGGGCTCGGAGTCATTT
20	985	0.00352	GATTGCCCCTCGACGCAGAGGTCTGAGTTGGTACAAACTC
21	929	0.00332	ATCGCCCCCTGACGCAAGGGTAGAGCTACTCATTCGGTCT
22	927	0.00331	GTGACGCGGTCGACGCAGACCTCACTGTGGGCAGTAACGG
23	743	0.00265	CACGCGACCGGCGCAGGTCTGAGGGCAGGTCCAGTAATAC
24	699	0.00249	ATCGCCCCCTGACGCAAGGGTAGAGCTACTCATTCGGTCC
25	679	0.00242	CCACGATTGCTCCCCAACGCCGGGGTCGGGGAAACGCGTC
26	652	0.00233	GAACGCACGGATCGCCGTTTCAGGGCCGGTGCAGTGCTAC
27	617	0.00220	ACGCGCCGATCGCAGGCTAGAGCTAATGGCTCAGGTTTAC
28	598	0.00213	CAGACGCACCTGGCGCAAGGTTCTGAAGATCAGTTACGCG
29	580	0.00207	ACGCGCCGATCGCAGGCTAGAGCTAATGGCTCCGGTTTAT
30	548	0.00196	ATCGTTGACCAGGACGCGTTCGGCGCAGAACTCATGGTCA
31	535	0.00191	ACGCGCCGATCGCAGGCTAGAGCTAATGGCTCAGGCTTAT
32	534	0.00191	ACGCGCCGATCGCAGGCTAGAGCTAATGGCTCAGGTTTAA
33	512	0.00183	GCTCCGGACATCGCTACCCGACGCAGGGTTGTCCTTGGTTA
34	509	0.00182	CAGACGCACCTGGCGCAAGGTTCTGAAGATCAGTTACGTA
35	500	0.00178	ATCGCCCCCTGACGCAAGGGTAGAGCTACTCATTCGGTTG
36	478	0.00171	AGTGAGTTGCTCCCCGACGCAGGGGCTCACGCTTGCTTA
37	476	0.00170	AATTGCTCCCCTGACGCAAGGGGTTAGACTTACGATTCC
38	467	0.00167	CAGACGCACCTGGCGCAAGGTTCTGAGGATCAGTTACGTG
39	458	0.00163	GTTCGATTGCCGGGCGACGCAGCCCTCGAACTCTCAGACG
40	457	0.00163	GACGGTGCTGCTGTACTTGGGTGTTGCGCCACACGCGCC
41	442	0.00158	ACACACGCGGATAGGCGCATCCTGGGTAGGGGATTACGAA
42	424	0.00151	CACGCGACCGGCGCAGGTCTGAGGGCAGGTCCAGTAATAA
43	420	0.00150	ACGCGCCGATCGCAGGCTAGAGCTAATGGCTCAGGTTCA
44	416	0.00148	GTCGCGGGTGGCGCAACCCACAGAGAAATAGTCGGCGATA
45	413	0.00147	GTCAGGCGCACCGGTCGCAGGTCCTGACAGTGAGCCCTAC
46	412	0.00147	ACGCGCCGATCGCAGGCTAGAGCTAATGGCTCAGGTTTGT
47	393	0.00140	GCCAGAACGCACCGATCGCAGGTTTCTGTGAGCAGGGGG
48	391	0.00140	CTACATGAGGTTCTCAGATGCCCCTGTCGCAAGGGTCTG
49	366	0.00131	CCTATGACGCGTCCGACGCAGGACTCATACGGGTGCTCGT
50	355	0.00127	ATCGCCCCCTGACGCAAGGGTAGAGCTACTCATCCGGTCG
51	338	0.00121	ATCGCCCCCTGACGCAAGGGGAGAGCTACTCATTCGGTCG
52	335	0.00120	ATCGCCCCCTGACGCAAGGGTAGAGCTACTCATTCGGTAC
53	333	0.00119	ATTGCCCCCTGACGCAAGGGTAGAGCTACTCATTCGGTCG
54	329	0.00117	CACGCGACCGGCGCAGGTCTGAGGGCAGGTCCAGTAATAG
55	323	0.00115	CACGCGACCGGCGCAGGTCTGAGGGCAGGTCCAGTAGTAT
56	303	0.00108	TTCGTTGCCCATACGACGCAGTATGCGAAAGACAAATAGT
57	296	0.00106	ATCGCCCCCTGACGCAAGGGCAGAGCTACTCATTCGGTCG
58	291	0.00104	ACGCGCCGATCGCAGGCTAGAGCTAATGGCTCAGGTCTAT
59	257	0.00092	ACGCGCCGATCGCAGGCTAGAGCTAATGGCTCAGGATTAT
60	253	0.00090	ACGCGCCGATCGCAGGCTAGAGCTAATGGCTCAGGTTTCT
61	250	0.00089	GTTATTGGAGTTGCCCCGTGACGCAACGGCTCCCAAACTGA
62	249	0.00089	TACGCGCCGATCGCAGGCTAAGCGGGGGCGGGGGAAGAG
63	246	0.00088	CAGACGCACCTGGCGCAAGGTTCTGAAGATCAGTTACGTC
64	243	0.00087	ATCGCCCCCTGACGCAAGGGTAGAGCTACTCATTCGGTAG
65	230	0.00082	ATCGCCCCCTGACGCACGGGTAGAGCTACTCATTCGGTCG
66	216	0.00077	CAGACGCACCTGGCGCAAGGTTCTGAAGATCAGTTACGTT
67	210	0.00075	ACGCGCCGATCGCAGGCTAGAGCTAATGGCTCAGGTTGAT
68	206	0.00074	ACGCGCCGATCGCAGGCTAGAGCTAATGGCCCAGGTTTAT
69	197	0.00070	CACGCGACCGGCGCAGGTCTGAGGGCAGGCCCAGTAATAT
70	196	0.00070	CAGACGCACCTGGCGCAAGGCTCTGAAGATCAGTTACGTG
71	188	0.00067	ACAGGCCCTGGGGGGCTATCACGCACCCGGCGCAGGGTTG
72	184	0.00066	GTTATTGGAGTTGCCCCGTGACGCAACGGCTCCAAAGCTGA
73	184	0.00066	ATCGCCCCCTGACGCAAGGGTAGAGCCACTCATTCGGTCG
74	184	0.00066	CTTCCGATGAGTACGCCCCGATCGCAGGGTACTGACTAGG
75	183	0.00065	GTTATTGGAGTTGCCCCGTGACGCAACGGCTCCAACACTGA
76	182	0.00065	ATCGCCCCCTGACGCAAGGGTAGAGCTACCCATTCGGTCG
77	176	0.00063	CACGCGACCGGCGCAGGTCTGAGGGCAGATCCAGTAATAT
78	175	0.00062	ACGCGCCGATCGCAGGCTAGAGCTAATGGTTCAGGTTTAT
79	171	0.00061	TTGGAACACCAATCCTGCAACCGGAGCGTTGGTGTTACAA
80	165	0.00059	CAGACGCACCTGGCGCAAGGTTCTGAAGATCAGCTACGTG
81	163	0.00058	GATTGCCCCTCGACGCAGAGGTCTGAGTTGGTACAAATTA	R10#2
82	161	0.00057	ACGCGCCGATCGCAGGCTAGAGCTACTGGCTCAGGTTTAT
83	157	0.00056	ATCGCCCCCTGACGCAAGGGTAGAGCTACTCATTCGGCCG
84	156	0.00056	ACGCGCCGATCGCAGGCTAGAGCTAATGGCTTAGGTTTAT
85	153	0.00055	GTTATTGGAGTTGCCCCGTGACGCAACGGCTCCACAACTGA
86	151	0.00054	ATCGCCCCCTGACGCAAGGGAAGAGCTACTCATTCGGTCG
87	149	0.00053	ATCGCCCCCTGACGCAAGGGTAGAGCTACTCATTTGGTCG
88	147	0.00052	CAGACGCACCTGGCGCAAGGGTCTGAAGATCAGTTACGTG
89	146	0.00052	ATCGCCCCCTGACGCAAGGGTAGAGCTACTTATTCGGTCG
90	145	0.00052	CAGACGCACCTGGCGCAAGGTTCTGGAGATCAGTTACGTG
91	140	0.00050	TGATCGCCCGGACGCGTGTGACGCAACACTCCGAGACGAA
92	137	0.00049	ACGCGCCGATCGCAGGCTAGAGCTAGTGGCTCAGGTTTAT
93	135	0.00048	ATCGCCCCCTGACGCAAGGGTAGAGCTACTCGTTCGGTCG
94	134	0.00048	ACTTGGACCCGATGCCCGTGGCGCAACGGTCGGGGCCTTC
95	133	0.00047	CAGCGAGTAGGCGGGCAGTTTCGCGCCGATTGCAGGCAAAC
96	132	0.00047	CACGCGACCGGCGCAGGTCTGAGGGCAGGTCCAGTACTAT
97	131	0.00047	CGGTCGCGTCCGTCGCAGGACACCGTTTTGCAGAAGGTAA
98	131	0.00047	CAGACGCACCTGGCGCAAGGTTCTGAAGATCAGTTACGT
99	124	0.00044	GTGTAGGATCATCGCCCCCACGACGCAGTGGGTGATCGTA
100	124	0.00044	GTTATTGGAGTTGCCCCGTGACGCAACGGCTCCAAAACTGG

## Sheet: round 6
Supporting Information 5. Top100 of Illumina-sequenced selection round 6
round 6	605841 reads
rank	absolute count	relative count	clone	analysed as
1	132601	0.21887	ACGCGCCGATCGCAGGCTAGAGCTAATGGCTCAGGTTTAT	R10#6
2	95181	0.15711	CACGCGACCGGCGCAGGTCTGAGGGCAGGTCCAGTAATAT	R10#4
3	31294	0.05165	CAGACGCACCTGGCGCAAGGTTCTGAAGATCAGTTACGTG
4	31157	0.05143	ACTTGGACCCGATGCCCGTGGCGCAACGGTCGGGTCCTTC	R10#10
5	19529	0.03223	ATCGCCCCCTGACGCAAGGGTAGAGCTACTCATTCGGTCG
6	18151	0.02996	GATTGCCCCTCGACGCAGAGGTCTGAGTTGGTACAAACTC
7	15694	0.02590	TCGCCAATGTGACGCTTCCGGCGCAGGAATCACATTCTTC
8	14272	0.02356	ATCTCCGATTGCCCCACGACGCAGTGGTCGGAGTTACTTT	R10#17
9	12214	0.02016	CCGACGCACCCGGCGCAGGGTTCGGAGATCTAGTTAATTA
10	6165	0.01018	GAACGCACGGATCGCCGTTTCAGGGCCGGTGCAGTGCTAC
11	5719	0.00944	GCCAGAACGCACCGATCGCAGGTTTCTGTGAGCAGGGGG
12	4298	0.00709	CATGAACGCTCCGGTTGCAGGATTCATGAAGCGCGTTAA
13	3931	0.00649	GATTGCCCCTCGACGCAGAGGTCTGAGTTGGTACAAATTA	R10#2
14	3696	0.00610	GATTGCCCCTCGACGCAGAGGTCTGAGTTGGTACAAATTC
15	3543	0.00585	TTGGAACACCAATCCTGCAACCGGAGCGTTGGTGTTACAA
16	3388	0.00559	CAGTGGACATTCGCGCCGATCGCAGGCAATGACTATGGAG
17	3295	0.00544	ACGCGCCGATCGCAGGCTATGGGCGGGCTCGGAGTCATTT
18	3097	0.00511	ACGCGCCGATCGCAGGCTAGAGCTAATGGCTCAGGGTTAT
19	2932	0.00484	GTGACGCGGTCGACGCAGACCTCACTGTGGGCAGTAACGG
20	2595	0.00428	TCTTCCCATTCGGAGGCCTGCGCCGGCCGCGTCCGAGGGT	R10#1
21	2585	0.00427	GTTATTGGAGTTGCCCCGTGACGCAACGGCTCCAAAACTGA
22	2456	0.00405	CACGCGACCGGCGCAGGTCTGAGGGCAGGTCCAGTAATAC
23	2435	0.00402	ATCATTCACGCGGCCGACGCAGGCCTGAAAGATATCCTCG
24	2272	0.00375	GTTCGATTGCCGGGCGACGCAGCCCTCGAACTCTCAGACG
25	2018	0.00333	ACACACGCGGATAGGCGCATCCTGGGTAGGGGATTACGAA
26	1944	0.00321	ACGCGCCGATCGCAGGCTAGAGCTAATGGCTCAGGTTTAC
27	1884	0.00311	GACGGTGCTGCTGTACTTGGGTGTTGCGCCACACGCGCC
28	1679	0.00277	ACGCGCCGATCGCAGGCTAGAGCTAATGGCTCAGGTTCA
29	1644	0.00271	ACGCGCCGATCGCAGGCTAGAGCTAATGGCTCCGGTTTAT
30	1637	0.00270	AGTGAGTTGCCCCCCGACGCAGGGGCTCACGCTTGCTTA
31	1628	0.00269	CAGACGCACCTGGCGCAAGGTTCTGAAGATCAGTTACGCG
32	1570	0.00259	GTCAGGCGCACCGGTCGCAGGTCCTGACAGTGAGCCCTAC
33	1517	0.00250	CTTGAATCCACGCGCCGATCGCAGGCTGGATTTAGACCGC
34	1502	0.00248	ACGCGCCGATCGCAGGCTAGAGCTAATGGCTCAGGCTTAT
35	1497	0.00247	ACGCGCCGATCGCAGGCTAGAGCTAATGGCTCAGGTTTAA
36	1399	0.00231	TCGCGCCGATCGCAGGCAAGAGCTCTCCCGTCACGAGTGG
37	1369	0.00226	ATCGTTGACCAGGACGCGTTCGGCGCAGAACTCATGGTCA
38	1361	0.00225	ATCGCCCCCTGACGCAAGGGTAGAGCTACTCATTCGGTCA
39	1311	0.00216	CACGCGACCGGCGCAGGTCTGAGGGCAGGTCCAGTAATAA
40	1301	0.00215	AATAGCCCCCTGACGCAAGGGTTAGAGCAGTAATCATGGT
41	1289	0.00213	ATCGCCACCTGACGCAAGGTTAGACCAGGGACCGATGCGC
42	1238	0.00204	GATCCCCGTGTAACCGCTTTTCGCCGCAGAAATTACACTT
43	1232	0.00203	CAGACGCACCTGGCGCAAGGTTCTGAAGATCAGTTACGTA
44	1186	0.00196	ACGCGCCGATCGCAGGCTAGAGCTAATGGCTCAGGTTTGT
45	1158	0.00191	GTCGCGGGTGGCGCAACCCACAGAGAAATAGTCGGCGATA
46	1154	0.00190	ACGCGCCGATCGCAGGCTAGAGCTAATGGCTCAGGTCTAT
47	1124	0.00186	CACGCGACCGGCGCAGGTCTGAGGGCAGGTCCAGTAGTAT
48	1084	0.00179	AATTGCTCCCCTGACGCAAGGGGTTAGACTTACGATTCC
49	1065	0.00176	CACGCGACCGGCGCAGGTCTGAGGGCAGGTCCAGTAATAG
50	1063	0.00175	ACGCGCCGATCGCAGGCTAGAGCTAATGGTTCAGGTTTAT
51	1029	0.00170	ACGCGCCGATCGCAGGCTAGAGCTAATGGCTCAGGTTTCT
52	1017	0.00168	GACTCCGGGACATGCCCATGTCGCAATGGTGGCCCGGATT
53	1013	0.00167	CCACGATTGCTCCCCAACGCCGGGGTCGGGGAAACGCGTC
54	984	0.00162	TGATCGTCCGGACGCGTGTGGCGCAACACTCCGAGACGAA
55	917	0.00151	CACGCGACCGGCGCAGGTCTGAGGGCAGGCCCAGTAATAT
56	890	0.00147	CACGCGACCGGCGCAGGTCTGAGGGCAGATCCAGTAATAT
57	883	0.00146	ACGCGCCGATCGCAGGCTAGAGCTAATGGCTTAGGTTTAT
58	857	0.00141	ACGCGCCGATCGCAGGCTAGAGCTAATGGCCCAGGTTTAT
59	823	0.00136	ACGCGCCGATCGCAGGCTAGAGCTAATGGCTCAGGATTAT
60	819	0.00135	CAGACGCACCTGGCGCAAGGTTCTGAAGATCAGTTACGTC
61	817	0.00135	GATTGCTCCCCGACGCAGGGGTCAGTGAGTATCTGGATAA
62	735	0.00121	CAGACGCACCTGGCGCAAGGTTCTGAGGATCAGTTACGTG
63	645	0.00106	CAGACGCACCTGGCGCAAGGTTCTGAAGATCAGTTACGTT
64	641	0.00106	ACGCGCCGATCGCAGGCTAGAGCTAATGGCTCAGGTTGAT
65	634	0.00105	TCGATGAGCCGAGGCAGGGAACTAGGTACTCGAGCTTCTG
66	591	0.00098	TACGCGCCGATCGCAGGCTAAGCGGGGGCGGGGGAAGAG
67	557	0.00092	CACGCGACCGGCGCAGGTCTGAGGGCAGGGCCAGTAATAT
68	543	0.00090	ACTTGGACCCGATGCCCGTGGCGCAACGGTCGGGGCCTTC
69	541	0.00089	ACGCGCCGATCGCAGGCTAGAGCTAGTGGCTCAGGTTTAT
70	523	0.00086	CACGCGACCGGCGCAGGTCTGAGGGCAGGTCCAGTACTAT
71	502	0.00083	GCTCCGGACATCGCTACCCGACGCAGGGTTGTCCTTGGTTA
72	489	0.00081	TTCGTTGCCCATACGACGCAGTATGCGAAAGACAAATAGT
73	480	0.00079	ATCGCCCCCTGACGCAAGGGTAGAGCTACTCATTCGGTCT
74	477	0.00079	TCGATGAGCCGAGGCAGGGAACTAGGTACTCGAGCTTCAG
75	475	0.00078	CCTATGACGCGTCCGACGCAGGACTCATACGGGTGCTCGT
76	462	0.00076	ATCAGCAGGGTGGACTTCGATGTCGTTGTGCAAACCGGTC
77	461	0.00076	CACGCTACTGTCGCAAGTATGAGAGCGGATCAGCGTAGT
78	445	0.00073	ACGCGCCGATCGCAGGCTAGAGCTAACGGCTCAGGTTTAT
79	442	0.00073	GTGTAGGATCATCGCCCCCACGACGCAGTGGGTGATCGTA
80	440	0.00073	GATTGCCCCTCGACGCAGAGGTCTGAGTTGGTACAAACTA
81	435	0.00072	ACGCGCCGATCGCAGGCTAGAGCTAATGACTCAGGTTTAT
82	434	0.00072	ACGCGCCGATCGCAGGCTAGAGCTAATGGCTCAGGTTTAG
83	428	0.00071	GCTTGACCGAACGCACGGATCGCCGTTTCGGAGATAATTG
84	421	0.00069	AGTGAGTTGCTCCCCGACGCAGGGGCTCACGCTTGCTTA
85	418	0.00069	GAACGCACGGATCGCCGTTTCAGGGCCGGTGCAGTGCTAT
86	416	0.00069	CACGCGACCGGCGCAGGTCTGAGGGTAGGTCCAGTAATAT
87	412	0.00068	CACGCGACCGGCGCAGGGCTGAGGGCAGGTCCAGTAATAT
88	408	0.00067	TCGATGAGCCGAGGCAGGGAACTAGGTACTCGAGCTTCTA
89	402	0.00066	CCGACGCACCCGGCGCAGGGTTCGGAGATCTGGTTAATTA
90	393	0.00065	ACGCGCCGATCGCAGGCTAGAGCTACTGGCTCAGGTTTAT
91	389	0.00064	ATCTCCGATTGCCCCACGACGCAGTGGTCGGAGTTACTTC
92	386	0.00064	ACGCGCCGATCGCAGGCTAGAGCTAATGGCTCAGGTATAT
93	382	0.00063	ATTCCTGCTCATTTGCGCTTCAGCCTGCAACCGGCGCGTG
94	371	0.00061	CAGACGCACCTGGCGCAAGGTTCTGAAGATCAGCTACGTG
95	370	0.00061	CACGCGACCGGCGCAGGTCTGAGGGCAGGTCCAGTCATAT
96	369	0.00061	ACCGCTGTATGACGCAATACTAGAGCCACGATGCCTTCAG
97	356	0.00059	CACGCGACCGGCGCAGGTCTGAGGGCAGGTCCAGTAATGT
98	354	0.00058	CACGCGACCGGCGCAGGTCTGAGGGCGGGTCCAGTAATAT
99	350	0.00058	ACGCGCCGATCGCAGGCTAAGCGGGGGCGGGGGAAGAG
100	349	0.00058	CACGCGACCGGCGCAGGTCTGAGGGCAGGTCCCGTAATAT

## Sheet: round 7
Supporting Information 5. Top100 of Illumina-sequenced selection round 7
round 7	637870 reads
rank	absolute count	relative count	clone	analysed as
1	71546	0.11216	CACGCGACCGGCGCAGGTCTGAGGGCAGGTCCAGTAATAT	R10#4
2	66712	0.10459	ACGCGCCGATCGCAGGCTAGAGCTAATGGCTCAGGTTTAT	R10#6
3	44149	0.06921	GATTGCCCCTCGACGCAGAGGTCTGAGTTGGTACAAACTC
4	32853	0.05150	ACTTGGACCCGATGCCCGTGGCGCAACGGTCGGGTCCTTC	R10#10
5	26719	0.04189	CAGACGCACCTGGCGCAAGGTTCTGAAGATCAGTTACGTG
6	22781	0.03571	ATCGCCCCCTGACGCAAGGGTAGAGCTACTCATTCGGTCG
7	22476	0.03524	TCTTCCCATTCGGAGGCCTGCGCCGGCCGCGTCCGAGGGT	R10#1
8	18116	0.02840	CCGACGCACCCGGCGCAGGGTTCGGAGATCTAGTTAATTA
9	17966	0.02817	ATCTCCGATTGCCCCACGACGCAGTGGTCGGAGTTACTTT	R10#17
10	17715	0.02777	GATTGCCCCTCGACGCAGAGGTCTGAGTTGGTACAAATTA	R10#2
11	16861	0.02643	GATTGCCCCTCGACGCAGAGGTCTGAGTTGGTACAAATTC
12	10108	0.01585	TCGCCAATGTGACGCTTCCGGCGCAGGAATCACATTCTTC
13	7759	0.01216	GTTCGATTGCCGGGCGACGCAGCCCTCGAACTCTCAGACG
14	6656	0.01043	GCCAGAACGCACCGATCGCAGGTTTCTGTGAGCAGGGGG
15	6308	0.00989	GATCCCCGTGTAACCGCTTTTCGCCGCAGAAATTACACTT
16	6098	0.00956	GTGACGCGGTCGACGCAGACCTCACTGTGGGCAGTAACGG
17	5537	0.00868	CATGAACGCTCCGGTTGCAGGATTCATGAAGCGCGTTAA
18	4751	0.00745	TTGGAACACCAATCCTGCAACCGGAGCGTTGGTGTTACAA
19	3944	0.00618	AATAGCCCCCTGACGCAAGGGTTAGAGCAGTAATCATGGT
20	3788	0.00594	GACTCCGGGACATGCCCATGTCGCAATGGTGGCCCGGATT
21	3581	0.00561	GTTATTGGAGTTGCCCCGTGACGCAACGGCTCCAAAACTGA
22	3530	0.00553	GAACGCACGGATCGCCGTTTCAGGGCCGGTGCAGTGCTAC
23	3222	0.00505	ACACACGCGGATAGGCGCATCCTGGGTAGGGGATTACGAA
24	3218	0.00504	TGATCGTCCGGACGCGTGTGGCGCAACACTCCGAGACGAA
25	2898	0.00454	ATCATTCACGCGGCCGACGCAGGCCTGAAAGATATCCTCG
26	2661	0.00417	GGCCTAGAGATTGCCGGTCGACGCAGACCTCTCTTGGATG
27	2496	0.00391	ATCGCCCCCTGACGCAAGGGTAGAGCTACTCATTCGGTCA
28	2460	0.00386	ACGCGCCGATCGCAGGCTATGGGCGGGCTCGGAGTCATTT
29	2402	0.00377	CACGCGACCGGCGCAGGTCTGAGGGCAGGTCCAGTAATAC
30	2241	0.00351	GATTGCCCCTCGACGCAGAGGTCTGAGTTGGTACGAACTC
31	2082	0.00326	GATTGCCCCTCGACGCAGAGGTCTGAGTTGGTACAAACTA
32	2058	0.00323	AGTGAGTTGCCCCCCGACGCAGGGGCTCACGCTTGCTTA
33	1967	0.00308	ACGCGCCGATCGCAGGCTAGAGCTAATGGCTCAGGTTCA
34	1893	0.00297	CAGACGCACCTGGCGCAAGGTTCTGAAGATCAGTTACGTA
35	1869	0.00293	CAGTGGACATTCGCGCCGATCGCAGGCAATGACTATGGAG
36	1812	0.00284	ATCGTTGACCAGGACGCGTTCGGCGCAGAACTCATGGTCA
37	1804	0.00283	GATTGCCCCTCGACGCAGAGGTCTGAGTTGGTACAAGCTC
38	1760	0.00276	ACGCGCCGATCGCAGGCTAGAGCTAATGGCTCAGGTTTAC
39	1723	0.00270	GTGTAGGATCATCGCCCCCACGACGCAGTGGGTGATCGTA
40	1545	0.00242	CAGACGCACCTGGCGCAAGGTTCTGAAGATCAGTTACGCG
41	1541	0.00242	ACGCGCCGATCGCAGGCTAGAGCTAATGGCTCAGGGTTAT
42	1514	0.00237	ATCGCCACCTGACGCAAGGTTAGACCAGGGACCGATGCGC
43	1471	0.00231	ACCGCTGTATGACGCAATACTAGAGCCACGATGCCTTCAG
44	1247	0.00195	GCTCCGGACATCGCTACCCGACGCAGGGTTGTCCTTGGTTA
45	1206	0.00189	ACGCGCCGATCGCAGGCTAGAGCTAATGGTTCAGGTTTAT
46	1203	0.00189	ACGCGCCGATCGCAGGCTAGAGCTAATGGCTCAGGTTTAA
47	1129	0.00177	CACGCGACCGGCGCAGGTCTGAGGGCAGGTCCAGTAATAA
48	1124	0.00176	GATTGCCCCTCGACGCAGAGGTCTGAGTTGGTACAAACTT
49	1107	0.00174	CACGCGACCGGCGCAGGTCTGAGGGCAGATCCAGTAATAT
50	1103	0.00173	CACGCGACCGGCGCAGGTCTGAGGGCAGGTCCAGTAGTAT
51	1085	0.00170	ACGCGCCGATCGCAGGCTAGAGCTAATGGCTCAGGTCTAT
52	1020	0.00160	ACGCGCCGATCGCAGGCTAGAGCTAATGGCTTAGGTTTAT
53	1008	0.00158	CCGACGCACCCGGCGCAGGGTTCGGAGATCTGGTTAATTA
54	1005	0.00158	GATTGCCCCTCGACGCAGAGGTCTGAGCTGGTACAAACTC
55	984	0.00154	CAGACGCACCTGGCGCAAGGTTCTGAAGATCAGTTACGTC
56	979	0.00153	ACGCGCCGATCGCAGGCTAGAGCTAATGGCTCAGGTTTCT
57	952	0.00149	GATTGCTCCCCGACGCAGGGGTCAGTGAGTATCTGGATAA
58	924	0.00145	ATCTCCGATTGCCCCACGACGCAGTGGTCGGAGTTACTTC
59	892	0.00140	ACAGGCCCTGGGGGGCTATCACGCACCCGGCGCAGGGTTG
60	889	0.00139	ACGCGCCGATCGCAGGCTAGAGCTAATGGCTCAGGTTTGT
61	875	0.00137	CAGACGCACCTGGCGCAAGGTTCTGAAGATCAGTTACGTT
62	860	0.00135	AGTGAGTTGCTCCCCGACGCAGGGGCTCACGCTTGCTTA
63	844	0.00132	AATTGCTCCCCTGACGCAAGGGGTTAGACTTACGATTCC
64	834	0.00131	GTCGCGGGTGGCGCAACCCACAGAGAAATAGTCGGCGATA
65	826	0.00129	ATCGCCCCCTGACGCAAGGGTAGAGCTACTCATTCGGTCT
66	826	0.00129	CACGCGACCGGCGCAGGTCTGAGGGCAGGTCCAGTAATAG
67	799	0.00125	TCGATGAGCCGAGGCAGGGAACTAGGTACTCGAGCTTCTA
68	782	0.00123	TAGGGCGATTAACGCAACCGGCGCAGGTTTTAAACGCGCT
69	763	0.00120	ACGCGCCGATCGCAGGCTAGAGCTAATGGCTCCGGTTTAT
70	761	0.00119	ACGCGCCGATCGCAGGCTAGAGCTAATGGCCCAGGTTTAT
71	760	0.00119	CACGCGACCGGCGCAGGTCTGAGGGCAGGCCCAGTAATAT
72	747	0.00117	TCGATGAGCCGAGGCAGGGAACTAGGTACTCGAGCTTCTG
73	741	0.00116	GATTGCCCCTCGACGCAGAGGTCTGAGTTGGTACACACTC
74	740	0.00116	ATCTCCGATTGCCCCACGACGCAGTGGTCGGAGTTACTAT
75	737	0.00116	GATTGCCCCTCGACGCAGAGGTCTGAGTTGGTACAGACTC
76	723	0.00113	CACCGCTATCCGCCGCAGGATTGGGAGCATAGATACACGC
77	707	0.00111	ACGCGCCGATCGCAGGCTAGAGCTAATGGCTCAGGCTTAT
78	672	0.00105	GTCAGGCGCACCGGTCGCAGGTCCTGACAGTGAGCCCTAC
79	672	0.00105	CAGACGCACCTGGCGCAAGGTTCTGAGGATCAGTTACGTG
80	661	0.00104	ACGCGCCGATCGCAGGCTAAGCGGGGGCGGGGGAAGAG
81	630	0.00099	GATTGCCCCTCGACGCAGAGGTCTGAGTTGGTACAAACCC
82	630	0.00099	CCTATGACGCGTCCGACGCAGGACTCATACGGGTGCTCGT
83	593	0.00093	TTCGTTGCCCATACGACGCAGTATGCGAAAGACAAATAGT
84	582	0.00091	ATTGCCCCCTGACGCAAGGGTAGAGCTACTCATTCGGTCG
85	578	0.00091	ATTCCTGCTCATTTGCGCTTCAGCCTGCAACCGGCGCGTG
86	573	0.00090	ATCGCCCCCTGACGCAAGGGTAGAGCTACTCATTCGGTCC
87	541	0.00085	ATCAGCAGGGTGGACTTCGATGTCGTTGTGCAAACCGGTC
88	540	0.00085	GATTGTCCGTCTTCGAGGATTGCGTCATCCGCGTCGAAGA
89	525	0.00082	CCACGATTGCTCCCCAACGCCGGGGTCGGGGAAACGCGTC
90	522	0.00082	ACTTGGACCCGATGCCCGTGGCGCAACGGTCGGGGCCTTC
91	519	0.00081	TCGCGCCGATCGCAGGCAAGAGCTCTCCCGTCACGAGTGG
92	501	0.00079	CTACATGAGGTTCTCAGATGCCCCTGTCGCAAGGGTCTG
93	493	0.00077	TCGATGAGCCGAGGCAGGGAACTAGGTACTCGAGCTTCAG
94	492	0.00077	CTTGAATCCACGCGCCGATCGCAGGCTGGATTTAGACCGC
95	484	0.00076	CAGCGAGTAGGCGGGCAGTTTCGCGCCGATTGCAGGCAAAC
96	480	0.00075	CGCCATGTCTCACACGCGGCCGGCGCAGGCCTGTGAGAT
97	478	0.00075	GGTGGCTCGAACCTTGCGTCAGGTGCATCGGCCACATTGG
98	472	0.00074	ACCTCCGATTGCCCCACGACGCAGTGGTCGGAGTTACTTT
99	467	0.00073	CTGGCGTATTCGGACCGCTGGGTGACGCAACCCTCCTAAT
100	463	0.00073	GGCTTAGAGATTGCCGGTCGACGCAGACCTCTCTTGGATG

## Sheet: round 8
Supporting Information 5. Top100 of Illumina-sequenced selection round 8
round 8	270572 reads
rank	absolute count	relative count	clone	analysed as
1	18938	0.06999	ACGCGCCGATCGCAGGCTAGAGCTAATGGCTCAGGTTTAT	R10#6
2	18279	0.06756	TCTTCCCATTCGGAGGCCTGCGCCGGCCGCGTCCGAGGGT	R10#1
3	17866	0.06603	CACGCGACCGGCGCAGGTCTGAGGGCAGGTCCAGTAATAT	R10#4
4	10476	0.03872	ACTTGGACCCGATGCCCGTGGCGCAACGGTCGGGTCCTTC	R10#10
5	9857	0.03643	CAGACGCACCTGGCGCAAGGTTCTGAAGATCAGTTACGTG
6	9743	0.03601	GATTGCCCCTCGACGCAGAGGTCTGAGTTGGTACAAATTA	R10#2
7	9425	0.03483	GATTGCCCCTCGACGCAGAGGTCTGAGTTGGTACAAACTC
8	8582	0.03172	CCGACGCACCCGGCGCAGGGTTCGGAGATCTAGTTAATTA
9	7337	0.02712	GATTGCCCCTCGACGCAGAGGTCTGAGTTGGTACAAATTC
10	7067	0.02612	ATCGCCCCCTGACGCAAGGGTAGAGCTACTCATTCGGTCG
11	6323	0.02337	GCCAGAACGCACCGATCGCAGGTTTCTGTGAGCAGGGGG
12	5812	0.02148	ATCTCCGATTGCCCCACGACGCAGTGGTCGGAGTTACTTT	R10#17
13	5173	0.01912	GATCCCCGTGTAACCGCTTTTCGCCGCAGAAATTACACTT
14	4133	0.01528	GTGACGCGGTCGACGCAGACCTCACTGTGGGCAGTAACGG
15	3932	0.01453	GACTCCGGGACATGCCCATGTCGCAATGGTGGCCCGGATT
16	3799	0.01404	GGCCTAGAGATTGCCGGTCGACGCAGACCTCTCTTGGATG
17	3487	0.01289	GTTCGATTGCCGGGCGACGCAGCCCTCGAACTCTCAGACG
18	2862	0.01058	TGATCGTCCGGACGCGTGTGGCGCAACACTCCGAGACGAA
19	2737	0.01012	CATGAACGCTCCGGTTGCAGGATTCATGAAGCGCGTTAA
20	2228	0.00823	TTGGAACACCAATCCTGCAACCGGAGCGTTGGTGTTACAA
21	2034	0.00752	GAACGCACGGATCGCCGTTTCAGGGCCGGTGCAGTGCTAC
22	1703	0.00629	ACCGCTGTATGACGCAATACTAGAGCCACGATGCCTTCAG
23	1594	0.00589	AATAGCCCCCTGACGCAAGGGTTAGAGCAGTAATCATGGT
24	1504	0.00556	GTGTAGGATCATCGCCCCCACGACGCAGTGGGTGATCGTA
25	1367	0.00505	TCGCCAATGTGACGCTTCCGGCGCAGGAATCACATTCTTC
26	1259	0.00465	ACGCGCCGATCGCAGGCTATGGGCGGGCTCGGAGTCATTT
27	1213	0.00448	GTTATTGGAGTTGCCCCGTGACGCAACGGCTCCAAAACTGA
28	1191	0.00440	GATTGCCCCTCGACGCAGAGGTCTGAGTTGGTACGAACTC
29	1120	0.00414	ACACACGCGGATAGGCGCATCCTGGGTAGGGGATTACGAA
30	1111	0.00411	GATTGCCCCTCGACGCAGAGGTCTGAGTTGGTACAAACTA
31	1106	0.00409	CAGTGGACATTCGCGCCGATCGCAGGCAATGACTATGGAG
32	1093	0.00404	GATTGCCCCTCGACGCAGAGGTCTGAGTTGGTACAAGCTC
33	1008	0.00373	ATCGCCCCCTGACGCAAGGGTAGAGCTACTCATTCGGTCA
34	983	0.00363	ACGCGCCGATCGCAGGCTAGAGCTAATGGCTCAGGTTCA
35	931	0.00344	ATCGTTGACCAGGACGCGTTCGGCGCAGAACTCATGGTCA
36	929	0.00343	ATCATTCACGCGGCCGACGCAGGCCTGAAAGATATCCTCG
37	813	0.00300	GCTCCGGACATCGCTACCCGACGCAGGGTTGTCCTTGGTTA
38	732	0.00271	AGTGAGTTGCCCCCCGACGCAGGGGCTCACGCTTGCTTA
39	729	0.00269	CACGCGACCGGCGCAGGTCTGAGGGCAGGTCCAGTAATAC
40	684	0.00253	CAGACGCACCTGGCGCAAGGTTCTGAAGATCAGTTACGTA
41	650	0.00240	ACGCGCCGATCGCAGGCTAGAGCTAATGGTTCAGGTTTAT
42	647	0.00239	ATCGCCACCTGACGCAAGGTTAGACCAGGGACCGATGCGC
43	634	0.00234	CCGACGCACCCGGCGCAGGGTTCGGAGATCTGGTTAATTA
44	633	0.00234	ACAGGCCCTGGGGGGCTATCACGCACCCGGCGCAGGGTTG
45	620	0.00229	GATTGCCCCTCGACGCAGAGGTCTGAGTTGGTACAAACTT
46	614	0.00227	AGTGAGTTGCTCCCCGACGCAGGGGCTCACGCTTGCTTA
47	595	0.00220	ACGCGCCGATCGCAGGCTAGAGCTAATGGCTCAGGTTTAC
48	578	0.00214	GATTGCCCCTCGACGCAGAGGTCTGAGCTGGTACAAACTC
49	550	0.00203	ACGCGCCGATCGCAGGCTAAGCGGGGGCGGGGGAAGAG
50	454	0.00168	CCTATGACGCGTCCGACGCAGGACTCATACGGGTGCTCGT
51	450	0.00166	ACGCGCCGATCGCAGGCTAGAGCTAATGGCTCAGGGTTAT
52	447	0.00165	ACGCGCCGATCGCAGGCTAGAGCTAATGGCTCAGGTCTAT
53	442	0.00163	CAGACGCACCTGGCGCAAGGTTCTGAAGATCAGTTACGCG
54	418	0.00154	TAGGGCGATTAACGCAACCGGCGCAGGTTTTAAACGCGCT
55	408	0.00151	ACGCGCCGATCGCAGGCTAGAGCTAATGGCTTAGGTTTAT
56	387	0.00143	ACGCGCCGATCGCAGGCTAGAGCTAATGGCTCAGGTTTCT
57	369	0.00136	ACGCGCCGATCGCAGGCTAGAGCTAATGGCTCAGGTTTAA
58	368	0.00136	CGCCATGTCTCACACGCGGCCGGCGCAGGCCTGTGAGAT
59	362	0.00134	CACGCGACCGGCGCAGGTCTGAGGGCAGATCCAGTAATAT
60	349	0.00129	ATTGCCCCCTGACGCAAGGGTAGAGCTACTCATTCGGTCG
61	348	0.00129	GGCTTAGAGATTGCCGGTCGACGCAGACCTCTCTTGGATG
62	347	0.00128	CGGGTTCACCGTTGCGTCACGGGGCAATTCACCACTCGCC
63	347	0.00128	CAGCGAGTAGGCGGGCAGTTTCGCGCCGATTGCAGGCAAAC
64	346	0.00128	TCGCGCCGATCGCAGGCAAGAGCTCTCCCGTCACGAGTGG
65	345	0.00128	ATCTCCGATTGCCCCACGACGCAGTGGTCGGAGTTACTAT
66	344	0.00127	GATTGCCCCTCGACGCAGAGGTCTGAGTTGGTACAAACCC
67	342	0.00126	ACAGATGTTGCCCTCCGACGCAGGAGCATCTAAACTGCAC
68	340	0.00126	ATCTCCGATTGCCCCACGACGCAGTGGTCGGAGTTACTTC
69	337	0.00125	GTCGCGGGTGGCGCAACCCACAGAGAAATAGTCGGCGATA
70	335	0.00124	GATTGCTCCCCGACGCAGGGGTCAGTGAGTATCGGATAG
71	322	0.00119	CACCGCTATCCGCCGCAGGATTGGGAGCATAGATACACGC
72	322	0.00119	ACTTTAGGGCTAACCTGCGATCGGTGCGTACCCCATGCTC	R10#62
73	321	0.00119	ATCGCCCCCTGACGCAAGGGTAGAGCTACTCATTCGGTCT
74	314	0.00116	GATTGCTCCCCGACGCAGGGGTCAGTGAGTATCTGGATAA
75	305	0.00113	ACGCGCCGATCGCAGGCTAGAGCTAATGGCCCAGGTTTAT
76	304	0.00112	CTGGCGTATTCGGACCGCTGGGTGACGCAACCCTCCTAAT
77	303	0.00112	GCTTGGAGCACGCCGCTGGTTGACGCAAACCCGATGCTTA
78	301	0.00111	ACGCGCCGATCGCAGGCTAGAGCTAATGGCTCAGGTTTGT
79	289	0.00107	CAGACGCACCTGGCGCAAGGTTCTGAAGATCAGTTACGTT
80	284	0.00105	CTACGGACACGGACGCTCGTGTTGCTCGATCCGTGTGGTT
81	281	0.00104	CACGCGACCGGCGCAGGTCTGAGGGCAGGTCCAGTAGTAT
82	281	0.00104	ACCAGAACGCACCGATCGCAGGTTTCTGTGAGCAGGGGG
83	280	0.00103	TCGATGAGCCGAGGCAGGGAACTAGGTACGCAAGCTCAC
84	279	0.00103	CACGCGACCGGCGCAGGTCTGAGGGCAGGTCCAGTAATAA
85	270	0.00100	CACGCGACCGGCGCAGGTCTGAGGGCAGGCCCAGTAATAT
86	269	0.00099	GATTGCCCCTCGACGCAGAGGTCTGAGTTGGTACAGACTC
87	266	0.00098	ACGCGCCGATCGCAGGCTAGAGCTAATGGCTCCGGTTTAT
88	256	0.00095	ATGGCAGACGCACCCGGCGCAGGGTTCTGCTATCGACCTA
89	249	0.00092	TTGTGTGCCCCCTGATTGCCCCTCGACGCAGAGGTCTGGG
90	247	0.00091	TCTTCCCACTCGGAGGCCTGCGCCGGCCGCGTCCGAGGGT
91	246	0.00091	TTCGGTGTACTCCAGATTGCCGCTCGACGCAGAGCTCTGG
92	246	0.00091	ACCTCCGATTGCCCCACGACGCAGTGGTCGGAGTTACTTT
93	246	0.00091	ACGCGCCGATCGCAGGCTAGAGCTAATGGCTCAGGCTTAT
94	245	0.00091	CACGCGACCGGCGCAGGTCTGAGGGCAGGTCCAGTAATAG
95	241	0.00089	ACTTCCCATTCGGAGGCCTGCGCCGGCCGCGTCCGAGGGT
96	240	0.00089	TCTTCCCATTCGGAGGCCTGCGCCGGCCGCGTCCGCGGGT
97	239	0.00088	GAACGCACGGATCGCCGTTTCAGGGCCGGTGCAGTGCTAT
98	236	0.00087	CAGACGCACCTGGCGCAAGGTTCTGAGGATCAGTTACGTG
99	235	0.00087	ATCAGCAGGGTGGACTTCGATGTCGTTGTGCAAACCGGTC
100	234	0.00086	ACGCTTGCATCCGCCGCTAAGTGACGCAACTTCGGATCGT

## Sheet: round 9
Supporting Information 5. Top100 of Illumina-sequenced selection round 9
round 9	495132 reads
rank	absolute count	relative count	clone	analysed as
1	44876	0.09063	TCTTCCCATTCGGAGGCCTGCGCCGGCCGCGTCCGAGGGT	R10#1
2	39153	0.07908	CACGCGACCGGCGCAGGTCTGAGGGCAGGTCCAGTAATAT	R10#4
3	30960	0.06253	ACGCGCCGATCGCAGGCTAGAGCTAATGGCTCAGGTTTAT	R10#6
4	21698	0.04382	GATTGCCCCTCGACGCAGAGGTCTGAGTTGGTACAAATTA	R10#2
5	18248	0.03685	GATTGCCCCTCGACGCAGAGGTCTGAGTTGGTACAAACTC
6	18124	0.03660	GATTGCCCCTCGACGCAGAGGTCTGAGTTGGTACAAATTC
7	16779	0.03389	GATCCCCGTGTAACCGCTTTTCGCCGCAGAAATTACACTT
8	13394	0.02705	CAGACGCACCTGGCGCAAGGTTCTGAAGATCAGTTACGTG
9	10865	0.02194	CCGACGCACCCGGCGCAGGGTTCGGAGATCTAGTTAATTA
10	9735	0.01966	ACTTGGACCCGATGCCCGTGGCGCAACGGTCGGGTCCTTC	R10#10
11	5944	0.01200	TGATCGTCCGGACGCGTGTGGCGCAACACTCCGAGACGAA
12	5301	0.01071	ATCGCCCCCTGACGCAAGGGTAGAGCTACTCATTCGGTCG
13	5216	0.01053	GATTGCCCCTCGACGCAGAGGTCTGAGTTGGTACGAACTC
14	4875	0.00985	ATCTCCGATTGCCCCACGACGCAGTGGTCGGAGTTACTTT	R10#17
15	4689	0.00947	GGCCTAGAGATTGCCGGTCGACGCAGACCTCTCTTGGATG
16	4561	0.00921	GTGACGCGGTCGACGCAGACCTCACTGTGGGCAGTAACGG
17	4129	0.00834	GACTCCGGGACATGCCCATGTCGCAATGGTGGCCCGGATT
18	3692	0.00746	CATGAACGCTCCGGTTGCAGGATTCATGAAGCGCGTTAA
19	3625	0.00732	AATAGCCCCCTGACGCAAGGGTTAGAGCAGTAATCATGGT
20	3354	0.00677	TTGGAACACCAATCCTGCAACCGGAGCGTTGGTGTTACAA
21	3327	0.00672	GTTCGATTGCCGGGCGACGCAGCCCTCGAACTCTCAGACG
22	3216	0.00650	ACCGCTGTATGACGCAATACTAGAGCCACGATGCCTTCAG
23	3119	0.00630	GATTGCCCCTCGACGCAGAGGTCTGAGTTGGTACAAGCTC
24	3018	0.00610	GATTGCCCCTCGACGCAGAGGTCTGAGCTGGTACAAACTC
25	2653	0.00536	TCGCCAATGTGACGCTTCCGGCGCAGGAATCACATTCTTC
26	2573	0.00520	GATTGCCCCTCGACGCAGAGGTCTGAGTTGGTACAAACTA
27	2327	0.00470	ACGCGCCGATCGCAGGCTAGAGCTAATGGCTCAGGTTCA
28	2260	0.00456	GAACGCACGGATCGCCGTTTCAGGGCCGGTGCAGTGCTAC
29	2147	0.00434	CGGGTTCACCGTTGCGTCACGGGGCAATTCACCACTCGCC
30	2050	0.00414	GCCAGAACGCACCGATCGCAGGTTTCTGTGAGCAGGGGG
31	1945	0.00393	ACGCGCCGATCGCAGGCTAGAGCTAATGGTTCAGGTTTAT
32	1794	0.00362	ACGCGCCGATCGCAGGCTAAGCGGGGGCGGGGGAAGAG
33	1714	0.00346	TCGATGAGCCGAGGCAGGGAACTAGGTACGCAAGCTCAC
34	1714	0.00346	ACGCGCCGATCGCAGGCTATGGGCGGGCTCGGAGTCATTT
35	1694	0.00342	CAGACGCACCTGGCGCAAGGTTCTGAAGATCAGTTACGTA
36	1586	0.00320	CACGCGACCGGCGCAGGTCTGAGGGCAGGTCCAGTAATAC
37	1560	0.00315	GATTGCCCCTCGACGCAGAGGTCTGAGTTGGTACAAACTT
38	1499	0.00303	CCGACGCACCCGGCGCAGGGTTCGGAGATCTGGTTAATTA
39	1378	0.00278	CACAACGGGATTGCCCTCTGACGCAAGAGTCCCGTTCTG
40	1295	0.00262	ACGCGCCGATCGCAGGCTAGAGCTAATGGCTTAGGTTTAT
41	1292	0.00261	ATCGCCCCCTGACGCAAGGGTAGAGCTACTCATTCGGTCA
42	1178	0.00238	CACCGCTATCCGCCGCAGGATTGGGAGCATAGATACACGC
43	1176	0.00238	GATTGCCCCTCGACGCAGAGGTCAGAGTTGGTACAAATTA
44	1171	0.00237	ACGCGCCGATCGCAGGCTAGAGCTAATGGCTCAGGTTTAC
45	1054	0.00213	ACTTTAGGGCTAACCTGCGATCGGTGCGTACCCCATGCTC	R10#62
46	1050	0.00212	CACGCGACCGGCGCAGGTCTGAGGGCAGATCCAGTAATAT
47	1024	0.00207	CAGACGCACCTGGCGCAAGGTTCTGAAGATCAGTTACGCG
48	1009	0.00204	ACTTCCCATTCGGAGGCCTGCGCCGGCCGCGTCCGAGGGT
49	997	0.00201	ACGCGCCGATCGCAGGCTAGAGCTAATGGCTCAGGTCTAT
50	974	0.00197	GATTGCCCCTCGACGCAGAGGTCTGAGTTGGTACAGACTC
51	945	0.00191	GTTATTGGAGTTGCCCCGTGACGCAACGGCTCCAAAACTGA
52	907	0.00183	GATTGCCCCTCGACGCAGAGGTCTGAGTTGGTACAAACCC
53	896	0.00181	ACACACGCGGATAGGCGCATCCTGGGTAGGGGATTACGAA
54	891	0.00180	ATCATTCACGCGGCCGACGCAGGCCTGAAAGATATCCTCG
55	870	0.00176	ACGCGCCGATCGCAGGCTAGAGCTAATGGCTCAGGTTTCT
56	865	0.00175	TCTTCCCACTCGGAGGCCTGCGCCGGCCGCGTCCGAGGGT
57	784	0.00158	ATCGTTGACCAGGACGCGTTCGGCGCAGAACTCATGGTCA
58	783	0.00158	ATCGCCACCTGACGCAAGGTTAGACCAGGGACCGATGCGC
59	772	0.00156	ACGCGCCGATCGCAGGCTAGAGCTAATGGCTCAGGGTTAT
60	744	0.00150	CGATGGCGCGTACGCATGTGGCGCAACATTACGCGCCCAT
61	734	0.00148	ACGCGCCGATCGCAGGCTAGAGCTAATGGCCCAGGTTTAT
62	732	0.00148	AGTGAGTTGCTCCCCGACGCAGGGGCTCACGCTTGCTTA
63	729	0.00147	CACGCGACCGGCGCAGGTCTGAGGGCAGGTCCAGTAGTAT
64	722	0.00146	ACAGATGTTGCCCTCCGACGCAGGAGCATCTAAACTGCAC
65	715	0.00144	CAGACGCACCTGGCGCAAGGTTCTGAAGATCAGTTACGTT
66	698	0.00141	GATTGCCCCTCGACGCAGAGGTCTGAGTAGGTACAAACTC
67	698	0.00141	GTGTAGGATCATCGCCCCCACGACGCAGTGGGTGATCGTA
68	687	0.00139	GACGGTGCTGCCGTACTTGGGTGTTGCGCCACACGCGCC
69	660	0.00133	CACTATTCGAAACGCATCCGGCGCAGGATTTTCGAATCTC
70	654	0.00132	CAGTGGACATTCGCGCCGATCGCAGGCAATGACTATGGAG
71	647	0.00131	ACGCGCCGATCGCAGGCTAGAGCTAATGACTCAGGTTTAT
72	646	0.00130	AGTGAGTTGCCCCCCGACGCAGGGGCTCACGCTTGCTTA
73	636	0.00128	GGTGGCTCGAACCTTGCGTCAGGTGCATCGGCCACATTGG
74	635	0.00128	ACGCGCCGATCGCAGGCTAGAGCTAATGGCTCAGGTTTAA
75	610	0.00123	ATCTCCGATTGCCCCACGACGCAGTGGTCGGAGTTACTAT
76	608	0.00123	CACGCGACCGGCGCAGGTCTGAGGGCAGGTCCAGTAATAA
77	606	0.00122	CACGCGACCGGCGCAGGTCTGAGGGCAGGCCCAGTAATAT
78	598	0.00121	TAGGGCGATTAACGCAACCGGCGCAGGTTTTAAACGCGCT
79	583	0.00118	ACAGGCCCTGGGGGGCTATCACGCACCCGGCGCAGGGTTG
80	578	0.00117	CAGACGCACCTGGCGCAAGGTTCTGAAGATCAGTTACGTC
81	578	0.00117	TCTTCCCATTCGGAGGCCTGCGCCGGCCGCGTCCGCGGGT
82	568	0.00115	ACGCGCCGATCGCAGGCTAGAGCTAATGGCTCAGGTTTGT
83	548	0.00111	GATTGCCCCTCGACGCAGAGGTCAGAGTTGGTACAAACTC
84	529	0.00107	GATTGCCCCTCGACGCAGAGGTCTGAGTTGGTACAAATAT
85	525	0.00106	CGGGTTCTCCGTTGCGTCACGGGGCAATTCACCACTCGCC
86	519	0.00105	CACGCGACCGGCGCAGGTCTGAGGGCAGGTCCAGTAATAG
87	503	0.00102	ACGCGCCGATCGCAGGCTAGAGCTAACGGCTCAGGTTTAT
88	502	0.00101	GATTGCCCCTCGACGCAGAGGTCTGAGTTGGTACAGATTA
89	498	0.00101	GCTCCGGACATCGCTACCCGACGCAGGGTTGTCCTTGGTTA
90	496	0.00100	ATCGCCCCCTGACGCAAGGGTAGAGCTACTCATTCGGTCT
91	491	0.00099	CGCCATGTCTCACACGCGGCCGGCGCAGGCCTGTGAGAT
92	479	0.00097	GATTGCCCCTCGACGCAGAGGTCTGAGTTGGTACGAATTC
93	473	0.00096	CAGACGCACCTGGCGCAAGGTTCTGAGGATCAGTTACGTG
94	465	0.00094	ATTGCCCCCTGACGCAAGGGTAGAGCTACTCATTCGGTCG
95	464	0.00094	GCTGCCGATAATTGACGCCCGTGTTGCTCGGTCAATCATG
96	464	0.00094	ATCTCCGATTGCCCCACGACGCAGTGGTCGGAGTTACTTC
97	462	0.00093	CAGACGCACCTGGCGCAAGGTTCTGAAGATCAGTTACGGG
98	455	0.00092	ACGCGCCGATCGCAGGCTAGAGCTAGTGGCTCAGGTTTAT
99	450	0.00091	ACGCGCCGATCGCAGGCTAGAGCTAATGGCTCAGGCTTAT
100	448	0.00090	ACCTCCGATTGCCCCACGACGCAGTGGTCGGAGTTACTTT

[truncated: 1 more sheets: round 10]
